# Supplementary material for: Joint effects of elevated homocysteine levels and low eGFR on post-stroke cognitive impairment
Source: Front Neurol. 2025 Aug 4;16:1611140. doi: 10.3389/fneur.2025.1611140 (PMC12358956; doi:10.3389/fneur.2025.1611140)
Supplement: Supplementary file 1 [file Data_Sheet_1.csv]

ID	V0SBP	V0DBP	hp	sex	age	V0SMK	V0ALH	DM	V0UA	V0FA	V0B12	V0HCY	V0GLU	V0UCREA	V0UALB	V0UACR	V0BUN	cr	V0EGFR	strokesubtype	MMSE	MoCA	NIHSS	TCHO	TG	HDL	BMI	EGFR3	EGFR90	V0UPRO_NEW1	ACR3	V0SMK_NEW	V0ALH_NEW	EGFR2PRO2	EGFR2ACR2	AGE_CS	DMG	BPG	EGFR60	EDU	egfrrd
1	154	90.66666667	1	1	61.89185489	4	4	1	319	3.312	358.775	51.38	6.93	4263.6	109	226.0011494	8.4	24.5	148.1292196	1	24	20	5	7.84	11.85	0.86	23.33546614	0	0	1	1	3	3	1	1	1	0	0	0	1	353.9318095
2	181.3333333	97.33333333	1	1	67.01163587	3	4	1	355	4.562	452.996	16.5	6.45	6015	12.5	18.37109254	8.1	41.5	115.0670683	2	23	22	3	6.93	2.03	1.56	19.43395874	0	0	1	0	2	3	1	0	1	0	2	0	2	189.5757836
3	150	90	1	1	62.12183436	1	1	1	305	3.793	422.904	11.14	9.81	11749.6	55.6	41.83235489	4.1	36.1	110.776794	1	24	21	8	7.56	3.5	0.85	31.20256367	0	0	0	1	1	1	0	1	1	1	0	0	1	167.7763976
4	164.6666667	90.66666667	1	1	65.0403833	3	4	1	382	7.652	261.807	12.34	5.05	9352	10.8	10.20892142	6.9	48	109.8986782	2	26	20	4	4.8	1.06	2.13	22.7189744	0	0	0	0	2	3	0	0	1	0	1	0	2	161.2465021
5	167.3333333	106	1	1	64.63791923	3	4	2	244	11.971	397.152	15.93	16.15	8845	21	20.98853187	6.2	49.7	108.6445536	1	21	17	7	9.13	2.4	1.61	24.97704316	0	0	0	0	2	3	0	0	1	1	1	0	1	155.093876
6	157.3333333	80	1	2	64.28199863	1	1	2	267	17.325	306.025	12.08	14.18	5323.1	10.4	17.27147061	4.9	36.7	108.518405	1	21	17	4	6.77	2.27	1.73	22.29099702	0	0	0	0	1	1	0	0	1	1	0	0	1	163.4767454
7	199.3333333	109.3333333	1	1	65.86447639	4	1	1	261	4.649	260.741	20.37	5.73	7937	24.6	27.39929134	6.8	48.9	108.4332746	2	23	20	5	6.23	1.41	1.13	20.6777787	0	0	0	0	3	1	0	0	1	0	1	0	1	157.4237423
8	179.3333333	91.33333333	1	1	68.29295003	1	1	1	237	11.537	302.403	26.24	5.53	4845	23.6	43.06047588	4.3	47.3	108.0667065	2	27	25	6	4.62	1.82	1.07	22.58270917	0	0	0	1	1	1	0	1	1	0	1	0	1	162.3868283
9	186	106.6666667	1	2	61.34702259	1	1	2	263	5.231	377.089	11.15	9.97	5841	13.3	20.12913156	4.6	39.8	107.862601	1	24	20	2	4.71	2.61	1.07	27.51948401	0	0	0	0	1	1	0	0	1	1	1	0	1	150.2919155
10	179.3333333	80.66666667	1	1	63.9945243	3	4	2	189	14.168	600.809	8.82	13.11	8532	26.5	27.45716103	6.4	52.3	106.8732655	1	24	20	5	5.76	0.88	1	25.68342865	0	0	0	0	2	3	0	0	1	1	1	0	3	146.5280998
11	172	74.66666667	1	1	65.68104038	4	4	1	231	NA	NA	10.65	5.67	4759	10.8	20.06174261	5.6	52.5	105.4490468	2	28	26	1	4.58	0.59	1.55	19.19537902	0	0	0	0	3	3	0	0	1	0	1	0	1	145.1157989
12	200	70	1	1	69.47296372	1	1	1	154	7.985	314.509	14.48	7.5	8198	18.6	20.05698426	3.3	36.1	105.2015947	1	24	20	4	6.7	2.5	0.98	25.27935929	0	0	0	0	1	1	0	0	1	1	2	0	1	164.010193
13	186.6666667	107.3333333	1	1	63.1156742	3	4	1	285	5.078	297.201	13.91	5.19	8592	208	214.0078333	4.4	55.5	104.9421629	1	27	23	5	4.94	0.77	1.62	24.97870429	0	0	1	1	2	3	1	1	1	0	1	0	1	137.207199
14	186	92.66666667	1	1	64.08213552	4	1	1	254	3.4	371.421	29.59	4.91	4123	10.4	22.2987546	4.2	54.9	104.6988135	2	25	21	5	5.52	1.65	1.19	21.21831719	0	0	0	0	3	1	0	0	1	0	2	0	1	138.51116
15	162.6666667	100	1	2	61.80698152	1	1	1	290	8.335	538.702	11.14	5.94	7605	77.6	90.20344131	5.1	43.3	104.5742314	2	28	26	5	4.19	0.99	1.41	30.8012487	0	0	0	1	1	1	0	1	1	0	1	0	3	136.1554756
16	170.6666667	130	1	2	64.40246407	1	1	1	172	6.149	246.739	14.3	4.51	7723.2	29.4	33.65198235	4.8	41.4	104.2120441	1	24	23	2	4.7	2.56	1.1	25.84770262	0	0	1	1	1	1	1	1	1	0	1	0	1	142.199204
17	180	92.66666667	1	1	65.5687885	1	1	1	229	5.747	279.742	22.22	5.61	6090	43.9	63.72470463	5.2	40.8	103.859366	1	27	23	3	4.8	1.76	1.22	23.42737456	0	0	0	1	1	1	0	1	1	0	2	0	3	144.0891939
18	183.3333333	96.66666667	1	2	60.862423	1	1	1	367	7.954	508.956	5.41	4.69	3745	17.1	40.36499397	4.1	45.7	103.4185353	1	26	22	3	3.27	3.42	1.26	27.81119934	0	0	0	1	1	1	0	1	1	0	2	0	1	128.338386
19	179.3333333	100.6666667	1	2	62.5927447	1	1	1	298	13.086	332.419	10.59	6.01	3105.8	35	99.62197843	8.3	44.1	103.3740985	2	22	18	2	3.84	5.7	0.92	27.339912	0	0	0	1	1	1	0	1	1	0	1	0	1	132.9677316
20	151.3333333	96.66666667	1	1	64.78850103	4	1	1	413	8.36	545.405	28.74	6.81	7880	66.9	75.0516948	6.1	56.8	102.7339253	2	22	19	3	5.41	3.33	0.87	30.41778522	0	0	2	1	3	1	1	1	1	0	0	0	3	132.8821966
21	181.3333333	120	1	1	61.13073238	4	4	1	289	5.57	304.68	16.13	5.33	9343.5	144	136.2427828	5.1	60.7	102.5697836	2	22	19	4	4.83	2.14	1.57	20.01842404	0	0	0	1	3	3	0	1	1	0	2	0	2	124.5398705
22	174.6666667	100	1	2	63.36208077	1	1	1	213	5.05	508.462	12.49	4.99	3989	37.58	83.28242128	4	45	102.1358155	3	23	19	7	6.61	2.38	1.32	27.29322416	0	0	0	1	1	1	0	1	1	0	1	0	1	129.5818417
23	188.6666667	106	1	2	65.03216975	1	1	2	274	5.367	484.55	11.98	8.87	3206	105	289.5252095	5.5	43.5	102.0767856	1	24	22	8	7.77	3.06	1.23	27.97067901	0	0	0	1	1	1	0	1	1	1	1	0	1	134.0420704
24	151.3333333	89.33333333	1	1	62.75701574	1	4	1	441	7.689	312.585	13.07	6.03	12210.9	10.8	7.81873843	4.3	59.9	101.959144	1	24	20	5	5.71	1.51	2.24	17.55657402	0	0	0	0	1	3	0	0	1	0	0	0	1	125.789057
25	164.6666667	90	1	2	61.13620808	1	1	2	309	9.357	356.102	11.18	9.5	9818	19.3	17.37780361	6.7	47.6	101.8457416	1	29	27	7	4.65	2.78	0.82	26.08991755	0	0	0	0	1	1	0	0	1	1	1	0	1	122.3335968
26	179.3333333	100	1	1	62.02327173	1	1	1	327	3.855	361.594	13.43	3.97	6964	56.1	71.21388885	5.4	46.8	101.7790671	1	24	20	6	6.39	2.89	1.37	26.04066201	0	0	0	1	1	1	0	1	1	0	1	0	3	124.3856988
27	170	116	1	2	63.65229295	1	1	1	283	10.049	456.62	11.72	5.47	2827.2	23.6	73.79315424	5.7	46	101.1934228	1	25	23	8	5.57	3.18	1.18	21.92369213	0	0	0	1	1	1	0	1	1	0	1	0	1	126.2193597
28	179.3333333	90.66666667	1	2	60.30663929	1	2	1	244	10.636	487.969	7.51	6.05	7751	16.9	19.27478628	4.2	49.7	100.9962197	3	22	19	11	6.93	1.11	1.61	25.16749991	0	0	0	0	1	1	0	0	1	0	1	0	2	116.7114245
29	158.6666667	90	1	1	66.65571526	4	4	2	291	5.041	265.21	16.59	19.45	6532.1	14.8	20.02947169	4	57.4	100.9582592	1	23	19	4	7.62	2.12	1.92	24.65279085	0	0	0	0	3	3	0	0	1	1	0	0	2	130.5255535
30	183.3333333	100	1	1	61.64818617	4	4	1	390	5.337	372.245	16.19	7.14	7585	28.6	33.33274282	6.9	62.6	100.9111876	1	25	23	5	7.01	1.47	2.04	23.45856238	0	0	0	1	3	3	0	1	1	1	1	0	2	119.9825965
31	143.3333333	100.6666667	1	1	61.67008898	2	1	1	444	5.834	383.158	11.94	7.02	16110	10.8	5.92637077	6.7	62.6	100.8956627	1	22	19	5	3.53	1.42	0.72	27.47562949	0	0	0	0	1	1	0	0	1	1	1	0	3	119.9739448
32	179.3333333	93.33333333	1	2	61.58521561	1	1	1	249	6.566	454.892	8.5	6.58	5688	10.9	16.94055029	4.8	48.8	100.6967909	2	23	22	6	6.28	2.31	1.12	31.13153781	0	0	0	0	1	1	0	0	1	0	1	0	1	118.6923056
33	220	100.6666667	1	2	63.32375086	1	1	1	213	8.355	403.386	8.91	7.25	6950.9	55.6	70.71220087	4.6	47.1	100.6417163	1	22	19	6	5.66	1.61	1.47	24.97398543	0	0	0	1	1	1	0	1	1	1	1	0	1	122.9528529
34	160.6666667	104.6666667	1	2	63.06091718	1	1	1	176	8.828	329.557	9.84	6	9215	334	320.4141823	4.4	47.4	100.6173045	1	22	19	7	4.81	1.07	1.34	23.06805075	0	0	1	2	1	1	1	1	1	0	1	0	1	122.1583673
35	200.6666667	99.33333333	1	2	65.3908282	1	1	1	234	7.298	337.574	12.54	6.21	11244.1	17.7	13.91583179	5.4	45.3	100.4707085	2	22	19	4	5.07	3.82	0.93	32.46191136	0	0	0	0	1	1	0	0	1	0	2	0	1	127.7719492
36	161.3333333	70	1	2	65.47843943	1	1	2	259	3.916	293.049	29.27	8.02	2485	10.4	36.99708861	5.2	45.3	100.4088944	1	28	25	4	5.78	3.2	1	30.67484663	0	0	0	1	1	1	0	1	1	1	1	0	3	127.7372256
37	180	101.3333333	1	1	65.14989733	4	4	1	317	9.315	319.716	29.82	5.52	13694	13.2	8.521267742	5	60.1	100.1223673	2	26	24	2	6.03	3.99	1.73	21.4356576	0	0	0	0	3	3	0	0	1	0	1	0	1	124.3578569
38	181.3333333	80	1	2	69.11430527	1	1	1	234	5.673	458.282	8.94	6.15	4227	12.3	25.72370184	5.1	42.7	99.79886436	1	20	17	8	3.95	4.65	0.76	19.921875	0	0	0	0	1	1	0	0	1	0	2	0	1	135.2622796
39	172.6666667	86.66666667	1	2	64.77754962	1	1	1	276	10.766	475.855	13.68	5.14	7009	13.9	17.53151081	5.8	46.9	99.75872016	1	22	17	7	3.58	2.05	0.82	24.84447938	0	0	0	0	1	1	0	0	1	0	1	0	1	122.9900919
40	180.6666667	109.3333333	1	1	62.27241615	4	1	1	348	2.981	200.447	47.36	6.29	3770	38.3	89.80862088	7.3	63.8	99.68864632	1	23	20	7	5.8	1.93	0.94	27.91551882	0	0	0	1	3	1	0	1	1	0	1	0	1	117.1423047
41	181.3333333	87.33333333	1	1	61.30321697	4	4	1	248	5.152	320.201	9.4	4.16	12383.3	37.7	26.91321367	6.1	64.9	99.66696031	2	23	19	3	4.29	0.75	1.7	21.88367982	0	0	0	0	3	3	0	0	1	0	2	0	1	115.2203991
42	172.6666667	96.66666667	1	2	61.58247775	4	2	1	225	6.87	327.164	13.51	6.43	6582	10.8	14.50529218	4.6	50.4	99.63558105	2	22	17	5	5	1.01	1.31	22.86236854	0	0	0	0	3	1	0	0	1	0	1	0	1	114.3557802
43	185.3333333	84	1	1	66.39835729	3	3	1	340	NA	NA	11.79	6.07	3090	19.2	54.92920998	4.8	59.6	99.58950272	2	19	16	3	6.74	0.83	1.85	18.77602617	0	0	0	1	2	2	0	1	1	0	2	0	2	125.0796725
44	177.3333333	79.33333333	1	1	70.58726899	4	4	1	228	9.291	531.239	8.63	6.12	7573	10.4	12.14020404	5.8	55.5	99.57631074	2	20	17	3	6.67	0.77	1.65	20.07733492	0	0	0	0	3	3	0	0	1	0	1	0	3	134.1261012
45	179.3333333	102.6666667	1	2	62.83093771	1	1	1	195	10.321	308.615	17.56	7.65	1613	42.9	235.1167275	4	49.5	99.35283242	1	20	17	3	5.75	2.73	1.23	27.21730295	0	0	NA	1	1	1	NA	1	1	1	1	0	1	116.2837784
46	178.6666667	110	1	2	69.01848049	1	1	1	230	9.803	512.419	9.87	5.64	5863	29.9	45.0829055	6.4	43.6	99.18309421	1	20	17	8	6.25	1.27	1.37	26.98600101	0	0	NA	1	1	1	NA	1	1	0	1	0	1	132.0825302
47	169.3333333	92	1	1	64.55578371	4	4	1	220	5.629	189.798	17.55	4.85	7084	10.4	12.97822773	6.5	62.5	98.93599448	1	20	17	8	4.99	1.62	1.17	23.03004535	0	0	0	0	3	3	0	0	1	0	1	0	1	119.084841
48	184	88	1	1	67.42778919	1	1	1	276	7.619	245.41	14.94	5.45	2206	10.8	43.27916278	5.3	59.7	98.80383132	1	20	17	3	4.55	3	0.98	26.98600101	0	0	0	1	1	1	0	1	1	0	2	0	3	124.4486469
49	180	96.66666667	1	1	60.76112252	1	1	1	451	5.719	280.422	14.55	5.65	8967	15.4	15.18218065	11.6	67.2	98.62540685	1	23	19	6	4.48	1.5	1.96	29.22299114	0	0	0	0	1	1	0	0	1	0	2	0	2	110.8813952
50	186.6666667	104.6666667	1	2	61.57152635	1	2	1	277	7.547	261.633	11.81	4.87	8512	12.9	13.3973437	3.6	52.1	98.56163595	1	22	17	8	5.43	1.88	0.97	31.27537023	0	0	0	0	1	1	0	0	1	0	1	0	1	110.0646627
51	220.6666667	98	1	1	62.98425736	1	1	1	399	2.901	451.615	15.99	5.46	2671.3	24.9	82.40191154	4.5	64.9	98.49694866	2	20	17	4	4.76	2.88	0.86	30.28187006	0	0	2	1	1	1	1	1	1	0	2	0	3	114.5893826
52	174	88	1	1	64.22450376	4	4	1	312	6.847	217.16	14.13	5.05	10978.6	10.4	8.374270417	3.6	63.7	98.39439433	1	23	19	5	4.58	0.8	1.68	22.76146754	0	0	0	0	3	3	0	0	1	0	1	0	3	116.6215205
53	166.6666667	100	1	2	62.19301848	1	1	1	234	5.073	436.581	10.68	6.35	11316.7	50.5	39.448653	5.1	51.7	98.38142474	1	19	16	7	4.61	0.99	1.19	24.74745426	0	0	0	1	1	1	0	1	1	0	1	0	1	110.8217808
54	168.6666667	87.33333333	1	2	60.61601643	1	3	1	244	6.15	312.226	15.59	6.85	6935.3	10.8	13.76635951	4.3	53.5	98.36353847	3	22	18	10	7.02	2.04	1.54	24	0	0	0	0	1	2	0	0	1	0	1	0	1	107.0871248
55	192	86.66666667	1	2	65.71389459	1	1	2	318	14.216	1536.08	9.95	7.47	4260	23.9	49.59625741	6.4	48.2	98.21723474	1	23	19	3	5.28	2.13	1.42	18.66666667	0	0	0	1	1	1	0	1	1	1	2	0	1	118.8234255
56	188.6666667	91.33333333	1	1	64.50102669	4	3	1	319	8.279	409.279	12.01	4.67	9069	10.4	10.13758575	6.4	64	98.01399505	1	22	17	6	4.74	1.49	1.38	22.04564407	0	0	0	0	3	2	0	0	1	0	2	0	2	115.8897811
57	161.3333333	101.3333333	1	2	60.75564682	1	1	2	280	12.101	422.832	8.03	14.03	4960	40.8	72.71752521	5.3	54.1	97.9072066	1	23	19	7	6.73	1.03	1.65	26.77593411	0	0	0	1	1	1	0	1	1	1	1	0	1	105.6683752
58	152.6666667	78.66666667	1	1	65.2128679	2	4	1	253	8.315	254.679	13.61	6.02	4822.9	10.4	19.06275585	5.6	63.4	97.90338891	1	22	18	8	3.73	0.72	1.34	23.6509271	0	0	0	0	1	3	0	0	1	0	0	0	2	116.8956081
59	195.3333333	100.6666667	1	1	65.13620808	1	4	1	386	5.456	589.372	14.72	4.94	4606	10.4	19.96043535	5.8	63.6	97.82940353	2	20	17	3	6.12	1.37	1.67	23.38755284	0	0	0	0	1	3	0	0	1	0	1	0	3	116.4993185
60	240	103.3333333	1	2	70.91033539	1	1	2	296	9.054	474.439	10.09	5.95	1627.3	10.8	58.67008732	4.5	43.8	97.72645526	2	22	19	7	3.72	2.65	1.02	29.43213296	0	0	0	1	1	1	0	1	1	1	1	0	1	130.6675064
61	190	90	1	2	64.13141684	1	1	1	349	8.111	348.419	11.03	4.72	7845.9	14.8	16.67552633	6.7	50.7	97.67654873	2	22	18	3	7.29	2.37	1.4	30.29778393	0	0	0	0	1	1	0	0	1	0	2	0	1	112.644035
62	185.3333333	117.3333333	1	1	61.0568104	4	1	2	120	19.704	459.099	11.01	11.85	27050	318	103.9251007	5.3	68.5	97.64874901	2	20	17	3	4.61	1.39	1.12	20.19509221	0	0	2	1	3	1	1	1	1	1	2	0	1	108.34975
63	161.3333333	80.66666667	1	2	62.46406571	1	1	1	238	10.356	428.14	13.37	5.57	3427.7	10.4	26.82199878	6.2	52.6	97.63831788	1	19	16	3	6.54	0.89	1.87	24.39482079	0	0	NA	0	1	1	NA	0	1	0	1	0	1	108.540614
64	198	120.6666667	1	2	68.09856263	1	1	1	279	11.28	427.542	11.39	6.66	3532	52.7	131.9017398	5.5	46.7	97.59552281	2	22	18	2	5.87	2.17	1.03	30.06241218	0	0	0	1	1	1	0	1	1	0	2	0	2	122.35003
65	171.3333333	118.6666667	1	1	61.56605065	4	1	1	389	4.258	736.965	11.35	5.62	6158	17.1	24.54805171	7.2	68.4	97.35850255	1	23	19	6	5.74	1.01	1.16	21.48760331	0	0	0	0	3	1	0	0	1	0	1	0	1	108.3497301
66	188.6666667	92.66666667	1	2	62.88569473	1	1	1	200	12.414	243.424	9.95	5.04	4132	17.3	37.01232729	6.4	52.6	97.34956234	2	19	14	4	5.57	0.76	1.84	21.81314338	0	0	0	1	1	1	0	1	1	0	2	0	1	108.3924883
67	210.6666667	100	1	1	67.62491444	4	4	1	234	5.596	540.254	14.06	4.54	18000	126	61.88118812	9.9	61.8	97.27507901	1	23	19	5	5.42	1.01	1.56	25.80645161	0	0	1	1	3	3	1	1	1	0	1	0	1	119.5106179
68	175.3333333	101.3333333	1	1	65.74401095	4	4	1	449	4.613	316.001	63.29	5.64	1030	108	926.9304184	4.9	63.9	97.22437767	1	22	19	2	7.68	1.4	1.82	32.19200884	0	0	0	2	3	3	0	1	1	0	1	0	1	115.6501126
69	188	90	1	1	65.9301848	1	1	1	360	9.711	522.722	9.9	5.36	5582	10.4	16.47039864	4.5	63.7	97.2224918	1	23	19	6	4.3	0.77	1.09	26.18763583	0	0	0	0	1	1	0	0	1	0	2	0	2	116.0026316
70	182.6666667	99.33333333	1	2	64.84873374	1	1	1	246	6.302	433.705	7.61	5.4	4359	10.4	21.09148089	5.7	50.7	97.18560674	2	22	18	4	5.99	1.74	1.54	26.69913281	0	0	0	0	1	1	0	0	1	0	2	0	1	112.3899748
71	180	88.66666667	1	2	64.60232717	1	1	1	234	5.956	318.361	10.39	5.87	6931.1	18.2	23.21292278	4.8	51	97.16519045	1	20	17	6	4.99	0.81	1.31	25.33308313	0	0	0	0	1	1	0	0	1	0	2	0	1	111.7136915
72	168.6666667	87.33333333	1	2	62.06707734	1	1	1	263	8.05	503.515	9.49	5.73	6897	145	185.8524882	4.4	54	97.06846556	2	22	19	3	5.99	1.46	1.04	25.41757444	0	0	1	1	1	1	1	1	1	0	1	0	1	105.4361457
73	158.6666667	92.66666667	1	1	63.15947981	1	3	1	390	9.166	441.602	9.08	5.52	7158	10.4	12.84405773	6.6	67.1	97.03710495	2	22	19	5	6.62	1.29	2.57	23.87511478	0	0	0	0	1	2	0	0	1	0	0	0	3	110.2026519
74	192	99.33333333	1	2	60.35318275	1	2	1	256	8.654	379.552	11.01	6.58	5642	12.5	19.5856295	3.6	56.1	97.01873252	1	26	23	5	7.67	2.15	1.17	27.36084035	0	0	0	0	1	1	0	0	1	0	2	0	1	101.4699591
75	223.3333333	101.3333333	1	1	73.43463381	4	4	1	318	7.288	242.182	16.3	4.44	7394	18.7	22.35747552	5.9	56.4	96.96123391	1	24	21	5	4.7	1.21	1.07	24.12832204	0	0	0	0	3	3	0	0	1	0	1	0	1	130.6065274
76	200	107.3333333	1	1	67.74811773	3	3	1	231	8.777	378.181	10.23	6.27	5558	16.8	26.72091606	8.6	62.3	96.86957753	1	20	17	5	5.08	0.44	1.8	24.38652644	0	0	0	0	2	2	0	0	1	0	1	0	1	118.360697
77	202.6666667	102	1	2	73.15537303	1	1	1	254	11.729	416.9	11.72	5.64	7147.2	69.1	85.46783753	5.2	43	96.78252642	1	20	17	8	5.72	3.02	1.07	31.57756239	0	0	0	1	1	1	0	1	1	0	1	0	1	132.635012
78	190	76	1	1	60.69267625	4	4	1	349	6.015	1230.455	9.98	5.61	8674.8	10.8	11.00588291	8.8	70.6	96.69135792	2	20	19	5	5.42	1.88	1.26	24.12879237	0	0	0	0	3	3	0	0	1	0	2	0	2	104.7662904
79	210	90	1	2	66.17659138	2	2	1	285	12.093	297.397	19.4	4.8	6071	14.1	20.53144345	4.4	50.2	96.59776593	1	22	19	8	6.05	1.68	1.4	28.697255	0	0	0	0	1	1	0	0	1	0	2	0	1	113.2159674
80	184.6666667	89.33333333	1	1	67.88227242	4	4	1	289	7.368	216.64	24.98	4.74	3578	334	825.214279	5.6	62.6	96.58744307	1	23	19	4	4.16	0.85	1.14	20.08325122	0	0	2	2	3	3	1	1	1	0	2	0	2	117.6591032
81	170.6666667	100	1	2	60.37782341	1	1	1	253	5.613	230.377	15.78	5.16	4698	13.3	25.02644901	4.2	57.1	96.43971667	2	24	20	2	6.45	1.89	1.3	28.03965175	0	0	0	0	1	1	0	0	1	0	1	0	2	99.41377639
82	172.6666667	90	1	1	63.53456537	4	4	1	372	7.421	413.019	10.89	4.96	27340	22.5	7.275194548	4.2	67.7	96.42830908	1	21	19	5	5.03	2.16	0.77	26.2335558	0	0	0	0	3	3	0	0	1	0	1	0	2	108.9452981
83	186.6666667	139.3333333	1	2	64.78302533	1	1	1	297	7.644	393	13.22	7.06	27633	334	106.8511088	6	52	96.42395236	2	24	20	2	6.59	1.69	1.49	27.11058264	0	0	2	1	1	1	1	1	1	1	2	0	1	109.1762759
84	183.3333333	80	1	2	61.9247091	1	1	1	309	10.254	361.376	10.2	5.17	11604	20.4	15.54114637	6.8	55.3	96.40808877	2	23	21	2	5.77	0.63	1.51	25.77777778	0	0	0	0	1	1	0	0	1	0	2	0	1	102.6288766
85	188.6666667	102	1	2	63.3045859	1	1	1	299	6.911	350.725	14.75	5.56	8140.7	12.7	13.79121643	5.7	53.7	96.40484048	2	22	19	5	5.7	1.36	1.34	31.64428577	0	0	0	0	1	1	0	0	1	0	1	0	1	105.6917521
86	221.3333333	120	1	1	60.24093087	4	4	1	391	7.248	703.118	15.68	6.98	24864	334	118.7506713	5.5	71.7	96.38427423	1	23	19	8	9.61	1.23	2.56	26.31005952	0	0	2	1	3	3	1	1	1	0	2	0	2	103.0698734
87	179.3333333	96.66666667	1	2	62.71868583	1	1	2	281	7.084	724.477	7.04	6.36	8342	35	37.09013913	7.5	54.5	96.33261877	2	20	17	3	5.28	1.99	1.07	27.76709812	0	0	0	1	1	1	0	1	1	1	1	0	1	104.0997338
88	178	92	1	2	64.95550992	1	2	1	302	4.915	348.974	24.72	5.24	4206.8	10.4	21.85456052	4.3	52	96.30719219	1	24	20	8	6.65	0.96	1.51	17.00499522	0	0	0	0	1	1	0	0	1	0	1	0	1	109.1173619
89	225.3333333	86.66666667	1	1	65.01848049	3	3	1	327	5.463	270.05	13.88	6.08	3854	10.8	24.77266038	3.3	66.3	96.25147146	2	22	19	3	4.84	2.21	1.07	21.56714538	0	0	0	0	2	2	0	0	1	0	2	0	2	111.0825326
90	167.3333333	90	1	2	65.2347707	1	1	1	318	5.99	787.835	11.25	4.65	9403	101	94.9544978	6.3	51.9	96.17934285	1	22	17	6	4.14	1.1	1.2	27.70083102	0	0	0	1	1	1	0	1	1	0	1	0	1	109.2648231
91	176.6666667	121.3333333	1	1	73.77412731	4	1	1	313	3.347	365.358	11.44	4.13	6296	14.6	20.49975827	5.9	57.2	96.17193788	1	22	19	7	3.88	1.72	2.27	19.65389491	0	0	0	0	3	1	0	0	1	0	1	0	1	128.3805738
92	182.6666667	97.33333333	1	2	61.94113621	1	1	1	247	8.132	397.319	12.32	5.8	16924	23.5	12.2751116	5.8	55.7	96.16866058	2	19	16	3	5.12	1.47	1.22	24.77365884	0	0	0	0	1	1	0	0	1	0	2	0	1	101.7733563
93	180	95.33333333	1	1	64.91170431	4	4	1	333	9.201	280.423	11.71	6.3	8345	17.1	18.11466775	6	66.6	96.14512694	1	22	17	7	4.38	0.57	1.47	25.59125418	0	0	0	0	3	3	0	0	1	0	2	0	1	110.5421803
94	180.6666667	88.66666667	1	1	62.97604381	4	4	1	305	6.031	493.087	15.72	7.75	8994	95.7	94.06318026	7.8	68.9	96.11082482	1	22	20	6	8.49	1.92	2.3	27.21730295	0	0	0	1	3	3	0	1	1	1	2	0	1	106.9501197
95	181.3333333	91.33333333	1	2	66.25051335	1	1	1	225	8.931	477.666	8.97	5.37	3099	10.4	29.66691359	5.9	50.9	96.10875189	2	21	19	5	7.12	0.97	1.9	27.73083682	0	0	0	0	1	1	0	0	1	0	2	0	1	111.3958535
96	180.6666667	90	1	2	65.43189596	1	1	1	304	8.831	332.817	13.46	5.62	4421	11.1	22.19540466	3.8	52.2	95.8642967	1	22	17	3	6.49	2.75	1.35	34.49926747	0	0	0	0	1	1	0	0	1	0	2	0	1	108.4740195
97	162	100.6666667	1	1	63.18959617	1	4	2	189	6.06	454.873	8.73	18.12	6634	55.5	73.95680134	4.8	69.1	95.85249722	1	22	19	6	6.18	1.12	1.82	23.14725512	0	0	0	1	1	3	0	1	1	1	1	0	3	106.51975
98	142	107.3333333	1	1	60.8788501	4	4	1	345	6.519	259.101	98.81	4.39	42150	164	34.39591544	4.9	71.9	95.8435403	1	23	19	7	7	2.37	0.89	25.25951557	0	0	0	1	3	3	0	1	1	0	1	0	4	102.5196302
99	190	105.3333333	1	2	61.11156742	1	1	1	286	9	403.554	10.76	5.31	18220	41.9	20.32947924	4.3	57.3	95.83361354	1	20	17	5	5.16	1.24	1.26	27.76709812	0	0	0	0	1	1	0	0	1	0	1	0	2	98.77095996
100	160	100	1	1	63.04175222	4	2	1	257	7.426	285.722	26.62	4.86	42720	81.8	16.92710403	8.6	69.6	95.66818772	3	20	17	8	4.5	0.59	1.42	21.63331531	0	0	0	0	3	1	0	0	1	0	1	0	1	105.6874101
101	169.3333333	100.6666667	1	1	68.64613279	1	1	1	256	8.401	421.568	11.94	5.53	4337	10.8	22.01379596	6	63.3	95.63248637	2	22	17	3	5.17	0.72	1.38	23.828125	0	0	NA	0	1	1	NA	0	1	0	1	0	1	115.8953238
102	170	110	1	2	68.47091034	1	1	1	273	8.175	285.591	16.41	6.06	4006.4	42.4	93.55610938	6.3	49.3	95.62084381	1	20	19	8	5.68	2.49	1.04	28.22897867	0	0	1	1	1	1	1	1	1	0	1	0	2	114.8073466
103	211.3333333	108	1	1	61.2019165	4	4	1	273	6.875	371.826	13	5.31	7426	10.4	12.38052319	7.5	72.2	95.46277131	2	25	20	2	6.82	1.3	1.85	25.14106549	0	0	0	0	3	3	0	0	1	0	1	0	1	101.918643
104	182	95.33333333	1	2	60.24366872	1	1	1	191	5.633	436.611	10.21	5.08	5348.9	10.4	17.18816303	4	59.1	95.44346481	2	24	21	5	6.72	1.68	1.4	21.85223725	0	0	0	0	1	1	0	0	1	0	2	0	1	95.58479076
105	209.3333333	117.3333333	1	1	67.6659822	1	1	1	227	4.301	361.643	13.59	6.87	5580	10.4	16.47630201	6.2	65	95.25004255	2	23	20	6	4.45	1.02	0.97	22.22906193	0	0	0	0	1	1	0	0	1	0	2	0	2	112.7331534
106	162.6666667	99.33333333	1	1	61.3798768	1	3	1	287	3.023	615.975	17.26	5.08	124.4	10.4	739.0495595	5.8	72.5	95.18115987	2	23	19	2	6.21	0.97	1.3	25.03114988	0	0	0	2	1	2	0	1	1	0	1	0	4	101.3723508
107	172	103.3333333	1	2	63.11841205	4	3	1	321	8.121	520.965	7.68	5.4	8383	21.5	22.67250975	4.2	56.3	95.04102	1	20	19	6	6.96	1.6	1.48	25.94474034	0	0	0	0	3	2	0	0	1	0	1	0	1	100.1392639
108	200.6666667	99.33333333	1	2	64.29295003	1	1	2	260	5.687	439.235	11.13	7.01	3917	334	753.7954277	5.8	55	94.98735665	2	19	16	2	5.8	1.8	1.42	22.65573092	0	0	2	2	1	1	1	1	1	1	2	0	1	102.4913135
109	171.3333333	100	1	1	62.48870637	4	1	1	473	6.042	469.921	22.43	6.08	5733	50.6	78.0241738	7.1	71.5	94.98332463	2	20	17	2	5.81	0.96	1.63	20.12863154	0	0	0	1	3	1	0	1	1	0	1	0	2	102.6365332
110	180.6666667	99.33333333	1	2	65.60711841	1	1	1	230	12.474	335.184	12.48	5.77	7807	19.4	21.96737451	4.6	53.6	94.91628026	1	23	19	7	7.34	0.9	2.09	19.83733386	0	0	0	0	1	1	0	0	1	0	2	0	1	105.1539402
111	207.3333333	110	1	2	63.09103354	1	1	1	271	6.681	274.051	12.61	7.12	6196	24.1	34.38477897	3.9	56.6	94.89323877	1	20	17	8	5.37	2.21	1.42	27.19178983	0	0	0	1	1	1	0	1	1	1	2	0	1	99.5357677
112	194.6666667	100	1	2	62.80082136	1	3	2	309	10.363	621.834	10.25	10.3	4453	14.7	29.18268472	6.1	57.1	94.81214263	1	22	17	7	6.17	1.42	1.73	28.01982714	0	0	0	0	1	2	0	0	1	1	1	0	1	98.62289203
113	160	90	1	1	66.60643395	4	4	1	297	2.662	463.63	15.45	4.37	6296	10.4	14.60256754	4.5	67	94.77378871	1	24	20	7	4.68	1.61	1.29	17.27467707	0	0	0	0	3	3	0	0	1	0	1	0	2	109.2080747
114	208.6666667	99.33333333	1	1	61.84531143	4	2	1	344	8.207	262.429	20.22	6.9	4735	73	136.2898396	5.8	73.1	94.54965448	2	22	18	4	5.56	1.76	1.02	27.87947476	0	0	0	1	3	1	0	1	1	0	2	0	1	100.2588984
115	223.3333333	114	1	1	70.1026694	1	3	1	216	22.04	668.44	13.28	5.43	6585	93.6	125.65526	6.7	63.5	94.53635202	1	22	19	7	5.97	0.7	2.12	25.72755521	0	0	0	1	1	2	0	1	1	0	2	0	1	114.9830606
116	206.6666667	103.3333333	1	1	68.43531828	4	4	1	277	7.061	259.461	17.95	4.7	6014	10.4	15.28729052	4.8	65.5	94.438774	2	22	19	4	5.89	0.67	2.42	21.19274242	0	0	0	0	3	3	0	0	1	0	1	0	1	111.4845021
117	158.6666667	82	1	1	69.24298426	4	4	1	252	14.907	299.156	14.65	6.37	3263	47.2	127.8749652	7.1	64.7	94.379977	2	23	19	5	4.19	0.87	1.22	32.32323232	0	0	NA	1	3	3	NA	1	1	0	0	0	3	112.8077755
118	180	82	1	2	64.25735797	4	4	2	326	4.807	282.903	9.75	10.08	8023	10.8	11.90001659	5.4	56.2	94.33882476	1	22	17	7	6.03	0.83	1.19	25.95049272	0	0	0	0	3	3	0	0	1	1	2	0	1	99.98128486
119	198.6666667	89.33333333	1	1	68.04928131	1	4	1	237	6.341	312.684	11.58	6.01	4640	17.4	33.15063649	4.4	51.9	94.29646951	1	20	17	7	6.31	1.47	1.2	26.0393552	0	0	0	1	1	3	0	1	1	0	2	0	1	108.3319232
120	188	80	1	2	64.42710472	1	1	1	303	3.731	200.031	10.26	5.43	4478	10.8	21.3206416	3.6	56.2	94.22640166	2	24	22	5	4.5	1.01	1.03	30.02439482	0	0	0	0	1	1	0	0	1	0	2	0	1	99.92775402
121	184	110	1	1	64.55304586	4	2	1	265	7.184	436.266	12.35	5.58	3302	10.4	27.84305427	5	70.4	94.21433787	2	22	20	3	6.05	1.24	1.23	25.59373706	0	0	2	0	3	1	1	0	1	0	2	0	3	103.8022844
122	176.6666667	92	1	2	62.10540726	1	1	1	209	13.324	329.481	10.56	4.63	265	26.4	880.68106	6.8	59.2	94.15099951	2	25	20	1	6.02	1.44	1.41	31.24499279	0	0	0	2	1	1	0	1	1	0	1	0	2	94.81089422
123	180	84	1	2	64.72005476	1	1	1	213	3.717	373.061	10.58	5.64	9236	78.5	75.13569986	4.8	56.1	94.08780898	1	19	16	5	5.49	1.01	1.01	22.89281998	0	0	0	1	1	1	0	1	1	0	2	0	1	100.0411625
124	171.3333333	70.66666667	1	2	61.82340862	1	1	1	241	5.688	213.643	18.7	5.17	2273	12.5	48.61509971	5.9	59.7	94.07701502	1	23	19	7	6.03	0.9	1.26	28.80945982	0	0	0	1	1	1	0	1	1	0	1	0	2	93.98192518
125	156.6666667	80.66666667	1	2	69.38809035	1	3	1	215	8.124	391.67	11.61	5.46	7727	20.1	22.99565311	5.1	51	93.95297404	2	22	19	5	5.12	1.2	1.54	23.82357902	0	0	0	0	1	2	0	0	1	0	0	0	1	110.1047204
126	184	68	1	1	65.80971937	4	4	1	334	9.629	354.431	14.48	5.17	9721.2	10.8	9.821198319	6.7	69.4	93.93702939	2	22	19	5	5.32	0.9	1.54	20.6451423	0	0	0	0	3	3	0	0	1	0	2	0	2	105.118015
127	190.6666667	81.33333333	1	1	63.55646817	4	1	1	223	4.828	391.68	11.28	6.58	22944	13.2	5.085871707	7.9	72.3	93.84342155	1	20	17	7	5.05	0.93	1.62	22.98539751	0	0	0	0	3	1	0	0	1	0	2	0	1	100.9791784
128	178.6666667	90.66666667	1	1	68.73648186	4	4	1	277	3.962	340.878	16.47	5.38	7991	39.1	43.25499143	5.5	66.3	93.77016481	2	22	19	2	7.31	1.01	2.01	23.7332384	0	0	0	1	3	3	0	1	1	0	1	0	2	109.8356247
129	198	117.3333333	1	1	60.8678987	1	2	1	277	4.745	354.75	14.6	6.51	3509	47.1	118.6583056	6.3	76	93.69090737	2	22	19	4	4.09	1.22	0.91	28.08626033	0	0	0	1	1	1	0	1	1	0	2	0	3	96.1676815
130	160.6666667	110.6666667	1	1	64.7063655	1	1	1	256	3.178	237.506	14.34	5.61	31170	32	9.075567257	4.8	71.2	93.67686446	1	20	17	6	3.86	1.7	0.69	25.71100827	0	0	1	0	1	1	1	0	1	0	1	0	1	102.408193
131	168.6666667	91.33333333	1	2	71.46885695	1	2	1	232	10.241	577.737	9.08	7.99	9392	32.5	30.59045105	4.6	49.3	93.62818007	2	22	18	4	5.04	1.6	1.49	24.26056298	0	0	0	1	1	1	0	1	1	1	1	0	1	113.8129554
132	186.6666667	101.3333333	1	1	60.78850103	4	4	1	382	8.068	349.246	17.31	6.21	13091.1	22.3	15.05876397	3.7	76.3	93.59151316	2	22	19	4	5	3.86	1.62	23.828125	0	0	0	0	3	3	0	0	1	0	1	0	2	95.75683653
133	161.3333333	79.33333333	1	2	66.89390828	1	1	1	275	7.511	607.601	17.64	4.85	2856	10.4	32.19109426	5.6	54.5	93.54827861	2	20	17	3	5.72	1.32	2.05	25.21735735	0	0	0	1	1	1	0	1	1	0	1	0	1	102.746663
134	200	120	1	2	62.88843258	1	1	1	339	7.334	616.281	11.28	6.7	3355	15.2	40.05084349	4.8	59.4	93.53070767	2	22	19	2	6.55	3.44	1.29	32.96408234	0	0	0	1	1	1	0	1	1	0	2	0	1	94.20269758
135	190.6666667	110.6666667	1	2	60.64339493	1	4	1	419	5.913	396.266	15.32	5.84	7326	90.5	109.2049359	5.6	62	93.52801744	1	23	20	8	3.96	1.35	0.78	26.66958573	0	0	1	1	1	3	1	1	1	0	2	0	1	90.32286441
136	188	100	1	1	70.92950034	1	4	1	321	10.13	957.095	11.3	6.19	7466.2	19.7	23.32529851	6.1	64.3	93.50647282	2	23	19	2	4.79	0.68	1.48	23.85798817	0	0	0	0	1	3	0	0	1	0	1	0	1	113.0643094
137	180	100	1	1	68.38329911	4	4	1	363	11.392	259.463	12.82	6.08	10820.3	19.4	15.84977244	4.5	67.4	93.36949176	2	22	18	4	5.28	2.43	1.39	24.83529083	0	0	0	0	3	3	0	0	1	0	1	0	2	107.8823697
138	172	91.33333333	1	2	64.26009582	1	1	1	247	4.878	433.473	13.33	4.79	894.5	45.1	445.7145387	7	58	93.36359093	2	22	17	3	5.37	1.79	1.3	27.19802477	0	0	0	2	1	1	0	1	1	0	1	0	1	96.40837459
139	210	109.3333333	1	1	70.80629706	4	1	1	286	4.992	521.99	9.59	5.29	7213	10.4	12.74612023	5.9	64.8	93.28996288	2	22	19	4	7.03	0.9	2.27	22.265625	0	0	0	0	3	1	0	0	1	0	1	0	1	112.0977018
140	174	90.66666667	1	1	66.48049281	1	1	1	219	4.682	279.005	14.03	5.58	1519	87.4	508.644394	5.6	69.8	93.27486363	1	20	17	8	5.93	1.05	1.41	27.71593019	0	0	1	2	1	1	1	1	1	0	1	0	2	104.2084105
141	182.6666667	97.33333333	1	1	67.6659822	3	3	1	241	3.62	332.626	45.3	6.04	8170	10.4	11.25309244	5.3	68.5	93.21885046	3	24	20	10	4.34	1.07	1.23	21.2656219	0	0	0	0	2	2	0	0	1	0	2	0	1	106.1125495
142	162	86	1	2	64.31485284	1	1	1	334	6.001	220.937	17.02	6.08	11983.5	17.1	12.61458692	5.6	58.3	93.16941153	2	23	20	4	3.88	2.2	0.63	28.75535078	0	0	0	0	1	1	0	0	1	0	1	0	1	95.8195355
143	186.6666667	104	1	2	66.0698152	1	1	1	255	3.652	261.528	23.46	5.73	8762	10.8	10.89635164	4.6	56.2	93.14533416	2	22	19	3	7.16	1.48	0.98	24.53776035	0	0	0	0	1	1	0	0	1	0	1	0	1	99.4183217
144	200	100	1	1	64.72826831	1	1	1	272	9.551	478.748	14	8.25	4680	47.7	90.10172995	7.3	58	93.0570475	1	24	20	6	5.33	1.88	1.1	28.46179794	0	0	0	1	1	1	0	1	1	1	1	0	1	96.26641063
145	180	102	1	2	61.10335387	1	1	1	294	NA	NA	8.08	5.32	1024	30.9	266.759028	4.3	62.1	93.04484486	2	19	16	3	4.62	1.36	1.35	23.52941176	0	0	0	1	1	1	0	1	1	0	1	0	2	90.01685838
146	170.6666667	92.66666667	1	1	64.79671458	3	3	1	345	8.231	365.826	12.12	5.06	4407	10.8	21.66413277	7.4	72.4	92.9765527	2	22	17	2	5.24	1.28	1.23	25.26753864	0	0	0	0	2	2	0	0	1	0	1	0	3	100.4234868
147	160	64.66666667	1	2	63.42231348	1	1	1	135	7.004	424.91	13.88	5.31	7967	20	22.19196619	7.4	59.8	92.97507411	2	22	19	3	4.23	2.59	1.37	19.51963117	0	0	0	0	1	1	0	0	1	0	1	0	1	93.31564339
148	199.3333333	109.3333333	1	1	61.60164271	3	3	1	238	4.859	297.332	11.66	6.89	9302.3	10.4	9.883336939	4.3	76.6	92.90847603	1	19	16	9	6.03	1.47	1.24	25.03991871	0	0	0	0	2	2	0	0	1	0	1	0	1	95.06740126
149	159.3333333	98	1	1	72.183436	1	1	1	237	4.805	239.02	29.06	5.44	7851.3	29.6	33.32811433	3.9	64	92.8647662	2	20	19	4	3.76	0.89	0.7	21.23057202	0	0	0	1	1	1	0	1	1	0	0	0	1	113.2724633
150	250.6666667	139.3333333	1	2	65.5687885	1	1	2	227	9.761	656.112	7.18	8.05	3083	33.6	96.34437333	4.7	57.4	92.82625899	1	22	19	7	8.93	1.23	1.85	23.15721825	0	0	0	1	1	1	0	1	1	1	2	0	1	97.17373957
151	216	129.3333333	1	2	62.67488022	1	1	1	284	9.023	553.315	11.62	6.15	4274	334	690.832169	3.8	61.2	92.75562113	2	22	19	4	7.27	1.04	1.62	19.97951192	0	0	0	2	1	1	0	1	1	0	2	0	1	91.07551571
152	183.3333333	80	1	2	69.33880903	1	1	1	259	5.737	381.369	14.3	5.11	5553	334	531.7155934	6.8	53.1	92.74603831	1	23	19	7	6.75	2.09	1.77	22.84183995	0	0	2	2	1	1	1	1	1	0	2	0	1	105.1103498
153	211.3333333	108	1	1	62.29979466	1	1	1	161	8.789	451.741	11.88	7.27	7819	46.5	52.57294955	4.5	76.1	92.70312593	2	20	17	3	5.01	1.37	1.13	24.30461788	0	0	0	1	1	1	0	1	1	1	1	0	3	95.56969087
154	180.6666667	80	1	2	64.76112252	1	1	1	243	7.994	407.879	15.87	5.98	4835	61.3	112.0790909	6.6	58.9	92.56545006	2	23	19	5	5.64	1.18	2.13	24.88888889	0	0	0	1	1	1	0	1	1	0	2	0	3	94.56118293
155	164	94.66666667	1	1	65.06502396	1	3	1	254	8.065	610.119	19.29	7.23	4645	21.2	40.34695335	3.4	72.9	92.5393471	1	20	17	10	5.92	0.92	1.75	23.2421875	0	0	0	1	1	2	0	1	1	1	1	0	3	99.54552211
156	168.6666667	88	1	2	71.95619439	1	1	1	351	6.684	577.117	12.28	7.03	7820	18.3	20.68735372	9	50.6	92.51261406	2	23	19	2	6.35	1.04	1.62	24.77365884	0	0	0	0	1	1	0	0	1	1	1	0	1	110.2930699
157	169.3333333	87.33333333	1	1	68.70362765	4	1	1	496	9.052	266.574	21.56	4.95	8426	10.4	10.91119929	8.8	68.6	92.48637507	2	24	20	4	5.76	0.97	1.05	24.62917695	0	0	0	0	3	1	0	0	1	0	1	0	4	105.607304
158	210	88.66666667	1	2	70.29158111	1	1	1	173	5.012	169.434	11.45	5.56	9137	24.2	23.41382374	6.4	52.6	92.41457793	2	22	17	3	5.06	0.63	1.58	25.45235781	0	0	0	0	1	1	0	0	1	0	2	0	1	105.9702215
159	170.6666667	100	1	2	68.07939767	1	1	1	280	12.261	441.922	8.58	6.21	6883	14.8	19.00835566	4.8	55.3	92.32876957	2	20	17	3	5.83	1	1.09	21.77777778	0	0	0	0	1	1	0	0	1	0	1	0	1	100.6736405
160	187.3333333	86	1	2	64.93360712	1	1	1	371	10.78	422.251	12.08	5.95	10048	26.8	23.57847818	6.1	59.2	92.29895837	1	22	18	6	5.95	2.41	1.42	30.22222222	0	0	0	0	1	1	0	0	1	0	2	0	1	93.95766155
161	206.6666667	88.66666667	1	2	67.23613963	1	1	1	327	4.176	244.879	18.08	7.24	1877.8	45.1	212.318487	5.3	56.4	92.27740261	1	22	19	5	4.41	6.06	0.93	26.84066824	0	0	1	1	1	1	1	1	1	1	2	0	2	98.66050065
162	220.6666667	89.33333333	1	1	63.96440794	3	4	1	444	10.819	599.409	14.4	6.35	7057	29.5	36.95408914	8.4	75	92.17538748	2	22	19	3	7.29	1.4	2.03	23.81734078	0	0	0	1	2	3	0	1	1	0	2	0	4	96.67021134
163	169.3333333	85.33333333	1	2	67.4880219	1	2	1	197	14.886	490.852	9.88	5.03	3657	20.6	49.79696376	6.1	56.5	92.06060345	1	20	17	7	5.94	1.36	1.19	26.6396718	0	0	0	1	1	1	0	1	1	0	1	0	1	98.38430785
164	176.6666667	80	1	2	68.92539357	1	1	1	188	7.621	316.612	15.64	6.06	9242	58.5	55.95649527	6.5	54.8	92.05637922	2	22	19	4	5.94	1.72	1.06	26.84066824	0	0	0	1	1	1	0	1	1	0	1	0	1	101.4796616
165	162.6666667	88.66666667	1	2	69.28678987	1	3	1	197	6.945	530.697	9.28	6.46	2588	11.1	37.91572025	5.4	54.4	92.04455969	1	19	16	8	5.96	1.07	1.13	21.2990385	0	0	0	1	1	2	0	1	1	0	1	0	1	102.2326442
166	180.6666667	91.33333333	1	1	71.64134155	1	1	1	213	4.979	391.628	8.52	6.03	7611	20.8	24.1591815	6.7	51.8	92.00523089	2	22	17	5	4.43	1.51	1.02	23.68317179	0	0	0	0	1	1	0	0	1	0	2	0	1	107.4454397
167	176.6666667	98	1	2	64.7063655	1	1	2	216	13.585	499.648	12.78	11.01	17096	31.4	16.23662433	7.4	60.1	91.98863994	1	20	19	8	6.92	2.6	1.52	25.10956903	0	0	0	0	1	1	0	0	1	1	1	0	1	92.40157636
168	162.6666667	94.66666667	1	1	67.63039014	4	4	1	331	8.196	602.516	14.1	5.26	2999	10.4	30.65614045	6.5	70.8	91.98509931	2	22	19	6	6.49	2.24	1.34	25.40281608	0	0	0	1	3	3	0	1	1	0	1	0	2	102.1554813
169	167.3333333	101.3333333	1	1	61.16358658	3	4	1	247	7.121	283.367	11.12	6.64	5428.2	10.4	16.93706297	4.3	79.4	91.82977805	1	22	17	10	5.63	1.15	1.93	23.48596221	0	0	0	0	2	3	0	0	1	0	1	0	1	91.34145611
170	185.3333333	121.3333333	1	1	67.73716632	4	4	1	308	8.868	276.706	17.48	4.24	15308	20.5	11.83848181	5.9	71	91.8096267	1	19	16	6	4.67	0.57	1.53	19.23356075	0	0	0	0	3	3	0	0	1	0	2	0	3	101.7908727
171	171.3333333	70.66666667	1	1	64.72553046	1	4	1	252	6.011	254.233	15.44	8.13	4218	19.1	40.0301664	6.7	74.8	91.78455334	2	22	17	4	8.01	2.41	1.6	24.70939408	0	0	0	1	1	3	0	1	1	1	1	0	1	96.73598621
172	185.3333333	117.3333333	1	2	64.79397673	1	1	1	314	8.348	440.131	10.69	5.58	7324	23.8	28.72693058	5.3	60.4	91.78156658	2	22	19	3	5.7	1.6	1.05	27.55350506	0	0	0	0	1	1	0	0	1	0	2	0	1	91.84692167
173	176.6666667	90.66666667	1	1	62.88569473	4	4	1	458	9.856	389.886	12.69	6.87	6337	11.5	16.04259932	8.4	77.2	91.77942377	1	22	19	7	7.67	1.26	1.55	20.27465398	0	0	0	0	3	3	0	0	1	0	1	0	1	93.82152012
174	188	98.66666667	1	1	72.43531828	3	4	1	262	6.679	447.735	12	6.42	9157.1	19.4	18.72855956	7.1	65.6	91.76456934	2	19	16	5	6.13	0.9	1.53	25.15589569	0	0	0	0	2	3	0	0	1	0	2	0	1	110.0124665
175	198.6666667	69.33333333	1	2	73.85900068	1	1	1	242	10.048	289.983	14.87	4.79	2541	10.8	37.57333062	4.7	49.8	91.76414654	2	23	19	2	3.89	1.16	1.48	22.35434007	0	0	0	1	1	1	0	1	1	0	2	0	1	111.7465711
176	222.6666667	100	1	2	70.65297741	3	2	1	265	8.933	317.406	12.46	5.18	3419.2	13.1	33.86939152	6	53.4	91.72362082	1	22	20	7	7.74	1.8	1.29	22.66589506	0	0	0	1	2	1	0	1	1	0	1	0	1	104.0319329
177	176.6666667	101.3333333	1	1	69.12251882	1	1	1	268	5.272	278.632	28.96	4.35	7937	13.8	15.37033417	5.6	69.5	91.72195058	3	24	20	15	6.11	0.92	1.16	25.84027365	0	0	0	0	1	1	0	0	1	0	1	0	1	103.9024107
178	170.6666667	80	1	1	65.31690623	4	4	1	340	3.159	339.025	26.48	5.12	16440	14.5	7.796986685	3.7	74.7	91.45432478	2	19	16	6	5.61	1.94	1.19	22.03172568	0	0	0	0	3	3	0	0	1	0	1	0	3	96.70672712
179	180	102.6666667	1	1	68.54209446	2	2	1	346	10.001	311.047	16.7	5.26	5139	10.4	17.89020533	7	70.7	91.45098512	2	23	19	3	4.53	0.94	1.49	20.49515614	0	0	0	0	1	1	0	0	1	0	1	0	1	102.0444779
180	166	85.33333333	1	2	62.20670773	1	1	1	245	7.656	404.625	11.14	4.72	10003	20.6	18.20528806	6.4	62.6	91.43566617	2	20	17	5	4.6	0.95	1.31	23.28171425	0	0	0	0	1	1	0	0	1	0	1	0	1	88.86423933
181	162	82	1	2	66.86652977	1	1	1	268	NA	NA	11.51	5.06	6593	26.6	35.66639085	4.9	58.5	91.4112178	1	22	18	6	6.65	0.75	2.07	23.38916553	0	0	0	1	1	1	0	1	1	0	1	0	1	94.69074
182	180.6666667	76.66666667	1	2	63.63312799	1	1	1	389	8.751	975.18	11.37	5.57	7046	24.8	31.11498855	6.7	62.1	91.40597886	2	22	19	3	5.5	1.42	1.17	26.70940171	0	0	0	1	1	1	0	1	1	0	2	0	1	89.27859611
183	194.6666667	92.66666667	1	1	65.51403149	4	4	1	235	4.628	730.517	12.63	4.76	7751	25.3	28.85515343	5.3	74.6	91.37806909	1	22	19	6	5.06	1.02	1.35	22.58270917	0	0	0	0	3	3	0	0	1	0	2	0	1	96.79710823
184	176.6666667	84.66666667	1	2	71.74264203	1	1	1	313	10.19	273.302	16.06	5.29	6907	39.4	50.42749202	7.4	52.8	91.3632221	2	19	16	3	5.12	2.41	1.29	29.72651605	0	0	0	1	1	1	0	1	1	0	1	0	1	105.0704062
185	161.3333333	80	1	2	70.40930869	1	1	1	246	22.705	383.205	14.16	5.34	9244.3	19.6	18.74315272	5.6	54.4	91.32161822	2	22	20	2	5.84	1.3	1.31	19.77237654	0	0	0	0	1	1	0	0	1	0	1	0	2	101.8996581
186	171.3333333	92.66666667	1	2	65.09514031	1	1	2	261	8.592	332.454	19.19	5.22	2018.1	10.4	45.55659541	3.5	61.1	91.24105233	2	19	16	5	4.66	1.22	1.17	24.03460984	0	0	0	1	1	1	0	1	1	1	1	0	1	90.54841393
187	181.3333333	80	1	2	65.60711841	1	1	1	296	20.034	280.343	13.67	5.92	4412	43.6	87.35979154	3.4	60.5	91.20914981	2	20	17	5	4.12	1.24	1.31	17.84928358	0	0	0	1	1	1	0	1	1	0	2	0	1	91.43995748
188	181.3333333	94	1	2	73.89459274	1	1	1	263	4.641	342.24	7.93	4.94	6683	334	441.8100689	4	50.7	91.20219324	1	22	20	8	5.58	1.28	1.2	23.46282558	0	0	2	2	1	1	1	1	1	0	2	0	1	109.4498595
189	168	92	1	1	66.65571526	3	4	2	326	8.742	437.448	8.75	14.66	3403	64.1	166.5162738	6.7	73.6	91.15234789	1	22	19	6	6.94	2.48	1.05	31.23567975	0	0	1	1	2	3	1	1	1	1	1	0	2	97.97220206
190	164	96.66666667	1	2	67.36208077	1	1	1	274	17.393	252.149	24.91	6.41	3044	10.8	31.36459694	5.6	58.4	91.14485221	2	22	19	3	6.39	0.85	1.6	22.14740327	0	0	0	1	1	1	0	1	1	0	1	0	1	94.73577069
191	188.6666667	118	1	1	69.09514031	4	4	1	368	7.511	345.832	14.25	5.64	7939.9	10.8	12.02456367	6.6	70.7	91.09639329	1	22	18	6	5.39	1.33	1.28	23.88059701	0	0	0	0	3	3	0	0	1	0	2	0	1	101.8781409
192	200	91.33333333	1	2	61.70568104	1	1	1	285	4.436	575.114	11.56	5.85	5774	89.2	136.5679148	5.2	63	91.05415866	1	19	16	6	6.31	2.43	1.85	29.296875	0	0	0	1	1	1	0	1	1	0	2	0	1	88.35838388
193	179.3333333	98.66666667	1	2	64.12320329	1	1	1	551	8.883	473.423	20.68	5.02	9028	46.2	45.23879504	9	62.2	90.91481837	1	20	18	7	5.8	2.22	1.16	32.89329415	0	0	0	1	1	1	0	1	1	0	1	0	1	88.97429835
194	187.3333333	99.33333333	1	2	72.28747433	3	1	1	334	4.023	290.925	24.88	5.28	6861.5	13.8	17.77954417	5	53	90.90108329	2	22	19	3	6.04	1.92	1.91	26.43807082	0	0	0	0	2	1	0	0	1	0	2	0	1	104.452445
195	169.3333333	86.66666667	1	2	64.46269678	1	1	1	266	4.242	425.131	15.11	5.13	4501	10.4	20.42607536	7.7	62.1	90.87486854	1	20	18	7	5.62	1.24	1.42	25.41757444	0	0	0	0	1	1	0	0	1	0	1	0	1	89.04415917
196	198	89.33333333	1	1	68.09582478	4	4	1	340	7.003	215.766	17.9	6.58	8112	16.7	18.19906737	4	72.4	90.8465992	1	20	17	8	6.19	0.57	1.26	19.95464853	0	0	0	0	3	3	0	0	1	0	2	0	2	99.41618519
197	176.6666667	87.33333333	1	2	64.25735797	1	1	1	229	9.258	318.606	11.71	4.52	8145	43.2	46.88708808	5	62.2	90.82918197	2	22	19	5	6.49	1.86	1.17	24.11115933	0	0	0	1	1	1	0	1	1	0	1	0	1	88.93655806
198	172	92	1	2	65.91649555	1	2	1	284	20.942	229.715	37.39	5.76	8548	34.6	35.78262432	8.2	60.9	90.81404155	2	23	19	2	4.67	0.79	1.37	19.58157748	0	0	0	1	1	1	0	1	1	0	1	0	1	90.660603
199	182.6666667	82.66666667	1	1	66.34633812	1	1	1	222	5.357	688.225	12.93	7.61	4314	10.4	21.31148938	4.8	60.4	90.78614961	2	20	17	4	7.01	1.94	1.2	24.67968914	0	0	0	0	1	1	0	0	1	1	2	0	1	91.40654501
200	170.6666667	88.66666667	1	2	67.57563313	1	1	1	252	8.017	317.582	17.79	8.05	5703.4	21.3	33.01462553	5.3	59	90.70268947	2	23	19	3	4.6	1.43	1.04	30.02150189	0	0	0	1	1	1	0	1	1	1	1	0	1	93.56472529
201	176	100	1	1	67.86036961	4	4	1	345	5.48	1239.48	7.88	6.84	28292	35.9	11.21737924	7.9	73	90.68883956	2	20	17	4	7.14	1	2.67	25.08650519	0	0	0	0	3	3	0	0	1	0	1	0	1	98.5430919
202	170.6666667	90.66666667	1	2	70.15195072	1	4	1	245	4.801	318.341	10.78	4.46	8069	65.9	72.19818878	7.4	55.9	90.67181037	1	22	20	5	6.48	1.85	1.44	28.04743927	0	0	0	1	1	3	0	1	1	0	1	0	1	98.82423642
203	181.3333333	94.66666667	1	2	68.36687201	1	1	1	235	8.187	428.097	12.46	5.26	8722.8	17.5	17.73547144	7.3	58.1	90.65727396	1	22	20	6	5.77	1.1	1.58	21.78649237	0	0	0	0	1	1	0	0	1	0	2	0	1	95.0144869
204	174	84.66666667	1	2	74.98425736	1	1	1	276	6.827	252.182	12.04	9.25	6296	14.9	20.92098618	5.4	50.5	90.62452466	1	23	19	7	5.05	1.55	1.27	33.77777778	0	0	0	0	1	1	0	0	1	1	1	0	1	109.6239846
205	171.3333333	68	1	1	64.48459959	3	4	1	392	4.238	300.85	16.84	8.38	2497	10.4	36.81928923	5.7	77.5	90.60980088	2	20	17	3	5.1	1.51	1.61	24.8357635	0	0	0	1	2	3	0	1	1	1	1	0	4	92.9276862
206	160	97.33333333	1	1	66.52429843	4	4	1	334	11.551	417.438	9.93	5.82	3401	10.4	27.03256842	4.9	75	90.53268112	1	22	19	8	5.22	0.99	1.5	24.02047283	0	0	NA	0	3	3	NA	0	1	0	1	0	3	95.90321326
207	208	80	1	2	72.79671458	1	1	1	169	8.241	327.909	9.81	4.78	6534.4	36.9	49.92076749	7.1	53.1	90.52033594	2	22	19	5	5.33	1.03	0.99	25.65676944	0	0	0	1	1	1	0	1	1	0	2	0	1	104.077055
208	160.6666667	88	1	2	70.66666667	1	1	1	284	6.078	337.047	10.95	5.1	8114	10.4	11.33075736	5.8	55.6	90.50465036	2	20	17	3	5.14	1.13	1.56	25.29937595	0	0	0	0	1	1	0	0	1	0	1	0	1	99.2923727
209	172.6666667	84	1	2	62.87474333	1	4	1	285	15.767	460.307	9.61	6	4774	22.1	40.92328259	8.3	62.9	90.48307707	2	22	19	3	5.54	0.9	1.5	28.47988608	0	0	0	1	1	3	0	1	1	0	1	0	1	88.1838884
210	160.6666667	79.33333333	1	1	65.08692676	4	1	1	385	8.53	292.362	19.54	4.46	9200	10.9	10.47367936	10.2	77	90.46757251	2	19	16	2	4.68	0.81	1.56	25.30693205	0	0	0	0	3	1	0	0	1	0	1	0	1	93.44785278
211	193.3333333	90	1	2	70.31074606	3	3	1	312	8.373	516.353	10.84	5.21	22976	36.5	14.04361922	6.5	56.1	90.4643663	2	23	19	4	7.5	1.88	1.24	21.04199983	0	0	0	0	2	2	0	0	1	0	2	0	2	98.37261474
212	189.3333333	89.33333333	1	2	72.56947296	1	1	1	227	8.662	368.967	8.4	5.87	10674.5	53.1	43.97517567	6.5	53.5	90.44136698	2	22	19	4	4	0.96	1.4	20.26447204	0	0	0	1	1	1	0	1	1	0	2	0	1	103.2450986
213	180.6666667	101.3333333	1	1	66.091718	4	1	1	320	3.65	439.261	16.1	5.14	27184	23.1	7.512063007	6.7	75.8	90.41306942	1	20	17	7	4.7	1.25	1.4	24.46125902	0	0	0	0	3	1	0	0	1	0	1	0	4	94.86166551
214	200	100	1	2	74.17111567	1	1	1	216	9.177	575.269	9.39	5.54	6873	20.7	26.62469277	4.8	51.8	90.38467637	2	20	18	5	6.55	1.47	1.19	27.76709812	0	0	0	0	1	1	0	0	1	0	1	0	1	106.6911887
215	174.6666667	86.66666667	1	2	63.24709103	1	1	1	331	9.43	369.777	12.01	5.56	10069.5	59.7	52.411553	5.1	62.9	90.24671885	1	22	18	7	5.78	2.09	1.38	28.78461554	0	0	0	1	1	1	0	1	1	0	1	0	2	88.07825173
216	183.3333333	100	1	2	73.53867214	4	2	1	322	10.455	569.384	11.62	5.29	7614.8	21.1	24.49540124	7.3	53.6	89.77253945	2	22	20	5	4.82	0.98	1.38	19.66773104	1	1	0	0	3	1	2	2	1	0	1	0	1	102.745756
217	178.6666667	98.66666667	1	2	61.62080767	4	3	1	381	7.896	327.304	12.15	4.63	4257	10.4	21.59684407	5.5	63.8	89.7290846	1	24	20	6	8.15	1.62	1.58	31.08158744	1	1	0	0	3	2	2	2	1	0	1	0	2	87.10539222
218	169.3333333	82.66666667	1	2	71.44421629	1	1	1	290	1.958	155.708	36.38	6.46	8578	39.8	41.01640887	4.3	56.2	89.69436154	2	22	19	3	4.34	1.19	0.9	25.09851755	1	1	0	1	1	1	2	3	1	0	1	0	1	97.85245783
219	170.6666667	120.6666667	1	2	71.4770705	1	1	2	326	11.725	876.74	11.08	10.51	12171.9	185	134.3612255	5.7	56.2	89.67366353	1	20	18	8	3.93	2.08	0.86	23.05514974	1	1	2	1	1	1	3	3	1	1	1	0	1	97.84332571
220	162.6666667	90	1	1	62.02600958	1	1	1	412	9.374	536.762	12.87	5.46	17850	81.2	40.21410544	7.2	80.7	89.64437619	1	20	17	8	6.1	1.62	1.08	24.71262868	1	1	0	1	1	1	2	3	1	0	1	0	3	89.39110567
221	170.6666667	110	1	1	72.32306639	1	4	1	290	8.474	368.418	17.79	5.98	4156	58.6	124.647244	7.7	69.6	89.62982817	1	20	17	8	6.79	2.8	1.27	24.50894577	1	1	0	1	1	3	2	3	1	0	1	0	1	102.7814165
222	169.3333333	81.33333333	1	1	71.39767283	1	2	1	384	7.294	305.366	11.62	6.81	11101.6	20.2	16.0851975	6.8	70.9	89.53080811	2	20	17	5	2.67	0.57	1.17	21.85394282	1	1	0	0	1	1	2	2	1	0	1	0	3	100.8730702
223	204	102.6666667	1	2	79.38398357	1	1	1	212	4.663	440.069	9.63	5.39	3445	38.3	98.28113228	5.2	52	89.50432871	2	20	17	3	5.93	1.6	1.6	22.97794118	1	1	0	1	1	1	2	3	1	0	1	0	1	105.8686197
224	160.6666667	90.66666667	1	1	68.64613279	4	4	1	360	8.509	211.587	13.61	5.13	4620	44.2	84.57478401	4.9	74.4	89.48822534	1	22	17	7	4.6	1.26	1.52	28.90627455	1	1	1	1	3	3	3	3	1	0	1	0	1	96.1812965
225	230.6666667	120.6666667	1	2	65.87268994	1	1	1	336	4.039	525.803	23.9	6.75	7703	125	143.453358	5.7	62.4	89.45648563	2	22	19	2	5.43	2.34	1.17	20.17455375	1	1	0	1	1	1	2	3	1	0	2	0	1	88.16222678
226	175.3333333	88	1	2	71.6495551	1	1	1	194	5.88	361.434	15.08	5.93	2652.7	10.8	35.99119128	4.9	56.5	89.4083363	1	22	18	6	5.06	1.7	1.56	24.95030224	1	1	0	1	1	1	2	3	1	0	1	0	1	97.19647493
227	180.6666667	105.3333333	1	1	67.8384668	4	3	1	275	6.208	321.712	26.25	5.97	5481	10.4	16.77390352	7.8	75.7	89.35892876	2	20	17	3	5.96	0.79	1.21	23.25407569	1	1	0	0	3	2	2	2	1	0	1	0	1	94.50451992
228	169.3333333	98.66666667	1	1	62.95687885	1	4	1	360	7.246	357.941	10.18	5.82	5594	10.5	16.59309656	5.7	81	88.66146728	2	20	17	3	6.9	1.19	1.23	25.34435262	1	1	0	0	1	3	2	2	1	0	1	0	3	88.74039936
229	196.6666667	98.66666667	1	2	60.40246407	1	1	1	342	6.983	409.137	9.79	6.24	9428	10.4	9.751566102	4	64.9	88.64912695	2	22	19	3	7.05	2.04	1.33	34.29355281	1	1	0	0	1	1	2	2	1	0	2	0	1	85.75082126
230	200	100	1	2	72.36960986	1	1	1	425	6.436	457.775	16.34	6.07	3872	54.7	124.8856623	5	57.1	88.64861713	1	19	16	5	8.34	2.8	1.05	22.1557172	1	1	0	1	1	1	2	3	1	0	1	0	1	95.82410672
231	181.3333333	59.33333333	1	2	70.07255305	1	1	1	199	7.267	416.965	17.92	6.01	12368	10.7	7.647947617	5.9	60	88.63418037	2	23	19	3	4.97	0.87	1.41	13.56015779	1	1	0	0	1	1	2	2	1	0	2	0	1	91.09404524
232	214.6666667	108.6666667	1	1	71.80013689	3	4	1	269	4.534	351.716	12.58	6.29	4599	135	259.4961761	6.3	72.2	88.61382865	2	22	18	5	5.37	2.35	0.83	27.40658921	1	1	0	1	2	3	2	3	1	0	1	0	1	98.66735856
233	160.6666667	92	1	1	66.74606434	4	4	1	275	10.192	359.716	10.09	5.77	6016	26.9	39.52801958	8.3	79.1	88.43587436	2	22	17	2	4.38	1.22	1.01	27.66381874	1	1	0	1	3	3	2	3	1	0	1	0	3	90.12904857
234	220.6666667	130	1	1	72.01368925	3	4	1	295	5.236	268.455	20.53	5.24	8566.9	13.2	13.62105785	4.1	72.3	88.43067783	2	20	19	3	4.33	0.72	0.96	22.95684114	1	1	0	0	2	3	2	2	1	0	2	0	3	98.45051804
235	170.6666667	81.33333333	1	2	73.14989733	1	1	1	287	13.672	387.909	11.26	6.62	8022	30.8	33.94131485	5.5	56.6	88.41952466	2	20	19	2	6.69	2.45	0.76	24.08856212	1	1	0	1	1	1	2	3	1	0	1	0	1	96.59112323
236	183.3333333	100	1	1	73.12525667	1	1	1	339	5.843	421.483	11.64	6.06	10309.9	49.4	42.35777114	6.2	71.1	88.34851869	2	22	19	4	3.94	1.77	0.76	25.66273112	1	1	0	1	1	1	2	3	1	0	1	0	3	100.0588843
237	178	79.33333333	1	1	68.85420945	4	1	1	154	3.529	313.233	16.24	4.9	3006	13.1	38.52502444	7.3	76.6	88.29366768	2	20	17	3	5.34	0.58	1.92	21.24964938	1	1	0	1	3	1	2	3	1	0	1	0	1	92.94348809
238	188.6666667	74	1	1	77.23956194	1	1	1	334	5.064	613.09	13.88	8.27	3873	10.4	23.73812683	5.4	70	88.22322212	1	20	17	5	5.34	0.86	1.55	21.82973106	1	1	0	0	1	1	2	2	1	1	2	0	2	101.5632836
239	188.6666667	100.6666667	1	1	66.89938398	4	4	1	363	4.968	313.382	22.41	6.78	9137.5	41.9	40.53659226	7.1	79.4	88.20334228	1	22	19	5	6.61	2.09	1.68	21.67727292	1	1	0	1	3	3	2	3	1	0	1	0	2	89.69439568
240	177.3333333	83.33333333	1	2	70.40383299	1	3	2	184	8.076	327.121	13.03	10.87	13157	167	112.2070643	4	60.6	88.13914803	3	20	17	10	8.45	2.08	1.31	30.51419668	1	1	1	1	1	2	3	3	1	1	1	0	1	89.96784238
241	205.3333333	81.33333333	1	2	64.26557153	1	1	1	189	5.1	191.009	34.31	5.31	6712	24.3	32.00478612	5.6	63.8	88.07744742	2	20	19	3	5.08	1.05	1.66	21.23120579	1	1	0	1	1	1	2	3	1	0	2	0	1	86.36545992
242	200.6666667	90	1	2	71.34017796	4	1	1	226	8.925	309.07	8	5.5	9807	14	12.61979976	5.4	59.6	88.04197297	2	22	19	4	4.28	1.11	1.4	21.33333333	1	1	0	0	3	1	2	2	1	0	2	0	1	91.46643226
243	152.6666667	84.66666667	1	1	74.19575633	4	4	1	278	6.565	297.037	37.81	5.4	6885	29.4	37.74887293	4.9	71.3	87.5854676	2	22	19	2	5.78	1.99	1.36	21.46263101	1	1	0	1	3	3	2	3	1	0	0	0	1	99.4412535
244	160.6666667	80	1	2	70.39014374	1	1	1	287	7.746	479.569	10.71	4.97	4179	10.4	21.99994382	5.3	61.8	87.58079756	2	19	16	2	5.33	1.71	1.66	22.71770738	1	1	0	0	1	1	2	2	1	0	1	0	1	87.95836685
245	159.3333333	86	1	1	64.99110198	1	1	1	313	14.151	619.844	11.79	5.92	1889	10.4	48.67007157	4.6	80.9	87.53417243	1	22	17	7	5.12	0.86	1.63	24.1671624	1	1	0	1	1	1	2	3	1	0	0	0	3	88.29516495
246	180.6666667	70	1	2	70.78986995	1	1	1	291	8.797	642.834	9.96	6.55	3928	10.4	23.40574471	5.3	61.4	87.52200228	2	20	19	5	6.19	1.38	1.31	26.98600101	1	1	0	0	1	1	2	2	1	0	2	0	1	88.5181496
247	238	117.3333333	1	1	74.55441478	4	4	1	311	5.432	347.864	21.19	5.08	8796	38.6	38.79383261	4.1	71.2	87.41548963	2	22	17	3	8.91	0.72	2.76	20.30749501	1	1	0	1	3	3	2	3	1	0	2	0	1	99.50498812
248	188.6666667	108.6666667	1	2	63.73169062	1	1	1	331	6.631	442.979	14.66	5.76	35990	101	24.80847855	4	64.4	87.41352721	2	22	19	5	4.98	1.29	1.11	24.32389121	1	1	1	0	1	1	3	2	1	0	1	0	1	85.5823718
249	169.3333333	89.33333333	1	2	63.56741958	1	1	1	274	4.564	306.837	11.35	5.3	7120	22.4	27.81176994	5.4	64.5	87.35044333	2	23	20	4	4.97	0.71	1.39	19.89911611	1	1	0	0	1	1	2	2	1	0	1	0	1	85.47404014
250	160.6666667	87.33333333	1	2	65.78234086	1	1	2	214	7.041	776.193	14.89	12.19	3311	10.4	27.76737095	5.1	63.7	87.30941139	2	22	19	3	7	1.26	1.08	22.95436133	1	1	0	0	1	1	2	2	1	1	1	0	1	86.11318763
251	180.6666667	100	1	2	64.92539357	1	1	1	305	8.26	422.743	14.9	5.37	4806	10.4	19.12978885	5.2	64.1	87.17432828	2	22	17	4	8.65	2.05	1.66	26.93127007	1	1	0	0	1	1	2	2	1	0	1	0	1	85.72123814
252	190	90	1	2	61.50308008	4	4	1	328	9.626	669.374	11.42	6.54	12261.1	65	46.86455804	5.2	65.4	87.15395453	2	22	19	2	6.54	2.64	1.04	28.49508129	1	1	1	1	3	3	3	3	1	0	2	0	1	84.68372984
253	176	95.33333333	1	2	66.06433949	1	1	1	224	17.585	467.981	9.74	5.08	5804.7	21.3	32.4384749	4.1	63.7	87.1366286	1	22	19	7	6.52	0.84	1.77	25.921522	1	1	0	1	1	1	2	3	1	0	1	0	1	86.03844203
254	178	102.6666667	1	2	69.42094456	1	1	1	219	5.01	522.479	10.04	6.72	8933.3	48.7	48.19229914	5.8	62.5	87.08557374	1	20	17	6	5.55	1.12	1.2	25.61399752	1	1	0	1	1	1	2	3	1	0	1	0	1	87.06721401
255	186.6666667	92.66666667	1	1	80.28678987	1	1	1	250	9.785	316.907	11.69	5.71	5549	25.3	40.30569367	5.8	54.3	87.06728589	2	20	17	5	4.58	1.52	1.08	26.59455344	1	1	0	1	1	1	2	3	1	0	2	0	1	100.2024615
256	161.3333333	90.66666667	1	2	63.1430527	1	1	1	293	8.35	590.87	10.48	6.87	8230	23.8	25.56452486	4.9	65	86.79709663	1	22	19	6	6.24	2.07	1.25	25.07087927	1	1	0	0	1	1	2	2	1	0	1	0	1	84.83101399
257	160	80	1	2	67.46338125	1	4	1	224	15.985	436.334	11.81	5.43	9275	12.6	12.00928718	6.1	63.4	86.77832934	2	25	20	4	5.47	0.64	2.1	17.82698442	1	1	0	0	1	3	2	2	1	0	1	0	1	86.1412034
258	178.6666667	100.6666667	1	2	68.13689254	1	1	2	191	8.202	306.186	13.66	9.04	5846	70.8	107.0619256	4.6	63.2	86.69928868	1	23	20	8	4.71	1.4	0.87	28.64124339	1	1	0	1	1	1	2	3	1	1	1	0	1	86.28169007
259	168.6666667	98.66666667	1	1	70.20670773	1	2	1	345	4.539	233.572	39.09	5.46	5465	10.4	16.82301285	4.4	78.3	86.67330584	1	20	19	6	5.6	1.03	1.87	23.71184463	1	1	0	0	1	1	2	2	1	0	1	0	2	90.26157913
260	162.6666667	89.33333333	1	2	62.13278576	1	3	1	307	5.969	337.799	12.59	5.16	5360	10.4	17.15256814	6	65.6	86.44955816	1	20	17	8	5.95	1.99	1.36	31.36556026	1	1	0	0	1	2	2	2	1	0	1	0	1	84.21153913
261	260	122.6666667	1	1	70.05338809	4	3	1	305	5.905	451.811	12.76	6.52	1537	10.4	59.81637294	6	79.3	86.31532415	2	22	17	5	6.66	0.84	1.55	21.92810713	1	1	0	1	3	2	2	3	1	0	2	0	1	88.98882728
262	189.3333333	100	1	1	67.43052704	4	4	1	294	4.717	642.183	8.75	5.69	15872	10.4	5.792449925	5.2	80.7	86.30485151	2	19	14	2	5.11	0.91	1.77	22.49134948	1	1	0	0	3	3	2	2	1	0	1	0	1	87.88786579
263	179.3333333	89.33333333	1	1	71.96440794	4	3	1	255	3.019	328.582	20.48	4.66	4311	10.4	21.32631993	7.1	77.1	86.15486173	2	22	16	2	5.43	2.65	0.99	25.52964487	1	1	0	0	3	2	2	2	1	0	1	0	1	91.42462784
264	178	76.66666667	1	2	68.91444216	1	1	1	291	9.32	297.831	11.4	4.71	7619	10.8	12.53101891	9	64.9	83.50385644	2	19	15	4	4.09	1.05	1.22	29.99492212	1	1	0	0	1	1	2	2	1	0	1	0	1	83.4863364
265	167.3333333	98.66666667	1	2	62.46406571	1	1	1	298	14.43	407.679	9.9	6.5	8734.5	43.4	43.92505196	6.1	67.5	83.32217646	2	22	19	4	6.7	1.44	1.77	23.09159048	1	1	0	1	1	1	2	3	1	0	1	0	1	81.3941644
266	200	81.33333333	1	2	64.04106776	1	1	1	302	9.068	398.548	9.84	5.35	5095	15.6	27.06705551	3.9	67	83.14830284	2	23	20	4	7.02	3.14	1.17	26.68560184	1	1	0	0	1	1	2	2	1	0	2	0	1	81.68105762
267	178.6666667	84.66666667	1	1	64.48733744	4	3	1	371	4.603	374.364	19.56	5.91	980	13.5	121.7778483	5.5	84.8	82.98386681	2	20	17	4	6.17	2.74	0.77	24.15881797	1	1	NA	1	3	2	NA	3	1	0	1	0	3	83.75808359
268	178	120	1	1	60.96372348	2	4	1	250	8.934	533.06	10.32	4.48	9705	10.4	9.473237012	8.5	86.6	82.93059712	1	20	17	5	7.99	0.95	2.25	23.28577091	1	1	0	0	1	3	2	2	1	0	1	0	2	82.69013468
269	210	88	1	2	61.51403149	1	1	1	201	9.62	512.871	8.35	6.48	4285.6	10.4	21.45271729	4.7	68.2	82.8403407	1	22	20	5	6.85	1.49	1.14	23.95546136	1	1	0	0	1	1	2	2	1	0	2	0	3	80.68147593
270	199.3333333	94	1	2	66.79534565	1	1	1	256	9.959	418.581	10.62	5.77	5181	10.4	17.74517761	5.3	66.2	82.74807491	2	23	20	4	5.74	1.7	1.1	22.89281998	1	1	0	0	1	1	2	2	1	0	2	0	1	82.11626065
271	165.3333333	79.33333333	1	2	65.13347023	1	1	1	305	8.681	410.449	10.25	5.07	7341	17.9	21.55551535	3.8	67	82.51268903	2	22	16	5	6.25	0.99	1.41	28.41131531	1	1	0	0	1	1	2	2	1	0	1	0	1	81.40108335
272	172	109.3333333	1	1	69.05407255	1	4	1	289	6.911	282.371	15.62	5.36	3659	24.1	58.22576948	6.8	83	82.47586243	1	20	17	5	6.15	1.21	1.98	20.51203405	1	1	0	1	1	3	2	3	1	0	1	0	4	84.67346108
273	200	100	1	2	63.87405886	1	2	1	422	9.117	293.915	16.62	5.04	8646	10.8	11.04254373	8.8	67.6	82.35344531	2	19	15	2	7.21	1.76	1.09	29.90321402	1	1	0	0	1	1	2	2	1	0	1	0	1	80.88787008
274	174	96	1	1	66.23134839	1	3	1	336	5.252	332.756	18.12	5.78	5151	10.4	17.84852751	3.8	86.7	79.80656534	2	20	17	4	4.2	1.81	0.88	26.5625	1	1	0	0	1	2	2	2	1	0	1	0	2	81.20240824
275	188.6666667	90.66666667	1	1	72.52566735	4	2	1	393	3.067	278.885	32.01	5.68	4140	11.5	24.55602703	8.4	83.6	79.79100161	1	19	14	7	5.38	0.64	1.6	19.04700413	1	1	0	0	3	1	2	2	1	0	2	0	2	83.14056891
276	170.6666667	100.6666667	1	1	60.83504449	4	4	1	328	10.276	476.555	11.96	6.46	2640	52.4	175.463975	5.9	89.5	79.76501327	2	22	19	3	5.83	1.48	1.43	25.81663021	1	1	0	1	3	3	2	3	1	0	1	0	3	79.64010937
277	180	94	1	2	66.68856947	1	1	1	191	5.233	1664.59	14.01	5.06	6827	78.8	102.0368207	7.8	68.3	79.74185331	1	19	15	6	7.3	2.49	1.39	25.80645161	1	1	NA	1	1	1	NA	3	1	0	2	0	1	79.23532375
278	176	92	1	2	76.11019849	1	1	1	340	9.138	404.082	14.01	5.02	4815	76.8	141.0020842	4.4	65.3	79.3557905	2	23	19	2	7.04	3.05	1.34	27.66157648	1	1	1	1	1	1	3	3	1	0	1	0	2	81.46031281
279	178.6666667	99.33333333	1	1	65.30869268	1	1	1	219	4.629	302.983	42.19	6.13	5134.7	10.8	18.59384835	4.6	87.6	79.32882801	2	22	17	5	7.31	1.61	1.43	24.8046875	1	1	0	0	1	1	2	2	1	0	1	0	1	80.46926017
280	180.6666667	95.33333333	1	2	64.94182067	1	1	1	318	5.51	275.976	14.35	5.3	5422	26.8	43.6954166	8.9	69.3	79.32012166	2	20	18	3	6.61	0.94	1.62	22.806048	1	1	0	1	1	1	2	3	1	0	2	0	1	78.33830043
281	211.3333333	109.3333333	1	2	60.29842574	1	1	1	194	7.417	253.696	17.06	5.04	8160	10.4	11.26688299	5.2	71.2	79.31354912	3	23	17	10	6.64	1.47	1.31	23.7953599	1	1	0	0	1	1	2	2	1	0	1	0	1	77.08302295
282	176.6666667	105.3333333	1	1	64.98015058	4	4	1	277	4.954	536.821	12.89	5.25	9733	17.4	15.80385835	7.9	88	79.07537355	1	19	14	5	5.77	0.84	1.92	18.4036945	1	1	0	0	3	3	2	2	1	0	1	0	1	80.12930383
283	180.6666667	100.6666667	1	1	70.81998631	3	3	1	327	5.402	557.436	16.67	5.68	18956	38	17.72137844	6.3	85.4	78.6995682	2	22	17	2	5.05	0.85	1.46	31.05978078	1	1	0	0	2	2	2	2	1	0	1	0	1	81.51449457
284	185.3333333	105.3333333	1	2	68.32306639	1	1	1	314	8.95	767.027	12.36	5.64	7201	49.3	60.52220077	5.8	68.5	78.55333194	2	23	19	5	4.95	1.67	1.57	23.71338128	1	1	0	1	1	1	2	3	1	0	1	0	1	78.58120277
285	184.6666667	104.6666667	1	2	71.21423682	1	1	2	231	10.053	711.882	11.04	17.02	8596	119	122.3801999	6.6	67.4	78.49544473	1	20	17	6	6.02	1.79	1.33	29.47584262	1	1	0	1	1	1	2	3	1	1	1	0	1	79.39226229
286	181.3333333	92.66666667	1	1	62.7926078	4	4	1	421	7.583	372.032	23.4	5.68	30440	38.2	11.0937741	7.3	90	78.14753044	1	22	17	5	6.93	1.27	1.44	28.25698989	1	1	0	0	3	3	2	2	1	0	2	0	2	78.62263097
287	214	101.3333333	1	2	72.94729637	1	1	1	275	6.414	242.342	16.2	5.27	9438	28.3	26.50739599	5.4	67.1	77.96498656	1	20	17	7	4.33	0.92	0.88	27.95774362	1	1	0	0	1	1	2	2	1	0	1	0	1	79.41345798
288	171.3333333	82.66666667	1	1	68.65708419	3	4	1	382	9.837	297.448	18.7	6.69	8357	12	12.69379404	5.3	87.2	77.91462088	2	22	16	3	7.5	1.12	1.11	27.29322416	1	1	0	0	2	3	2	2	1	0	1	0	4	80.07845903
289	180	109.3333333	1	2	63.6386037	1	1	1	315	9.071	265.581	12.05	6.11	5968	12.5	18.51577105	5.3	70.9	77.87074777	2	22	17	5	4.09	1.27	1.27	34.75546306	1	1	0	0	1	1	2	2	1	0	1	0	1	76.61639573
290	174.6666667	95.33333333	1	1	68.27926078	3	4	1	419	6.398	337.861	18.2	6.65	7805	26.6	30.12793272	5.4	87.5	77.7979765	2	22	19	5	5.71	1.26	1.56	27.77777778	1	1	0	1	2	3	2	3	1	0	1	0	3	79.85110609
291	188.6666667	127.3333333	1	2	63.07186858	1	1	1	411	10.871	332.867	20.08	5.93	6385	10.4	14.39902352	5.7	71.3	77.65141425	2	20	17	3	9.51	4.77	1.62	30.03917571	1	1	0	0	1	1	2	2	1	0	2	0	1	76.25894614
292	186.6666667	88	1	2	71.23340178	1	1	1	213	7.926	322.422	18.44	5.51	2174	44	178.9178786	7.4	68.1	77.51057229	1	19	16	7	5.58	0.9	1.51	27.24432251	1	1	0	1	1	1	2	3	1	0	2	0	1	78.44697623
293	176	105.3333333	1	1	66.74880219	4	4	1	276	1.918	202.652	58.68	8.33	7961	62.1	68.95798773	5.7	88.6	77.46003992	2	22	17	4	6.59	1.97	1.73	25.77777778	1	1	1	1	3	3	3	3	1	1	1	0	1	79.07119771
294	180.6666667	114	1	1	66.22587269	3	3	1	492	8.579	313.025	13.62	5.8	972	10.4	94.58617819	5.7	88.9	77.42802564	2	23	17	4	6.25	0.98	1.27	26.34649403	1	1	0	1	2	2	2	3	1	0	2	0	1	78.8892096
295	169.3333333	90	1	1	71.54825462	4	4	1	344	2.9	728.47	17.44	5.46	3012	13.2	38.7417797	5.3	86.2	77.42030273	1	22	16	9	7.71	3.06	0.91	23.90003387	1	1	0	1	3	3	2	3	1	0	1	0	2	80.47479284
296	209.3333333	108	1	1	63.22518823	4	4	1	323	10.322	320.306	23.82	7.29	4138.2	10.4	22.21684916	5.5	90.5	77.39031682	2	20	15	2	7.48	1.3	1.46	27.01691295	1	1	0	0	3	3	2	2	1	1	1	0	3	78.01277043
297	178.6666667	96	1	2	64.94182067	1	1	1	272	9.701	507.925	11.95	7.06	5327	18.6	30.8667462	6.7	71.2	76.76823222	2	21	14	3	5.27	1.17	1.62	29.89875272	1	1	0	1	1	1	2	3	1	1	1	0	1	75.93087163
298	170.6666667	80.66666667	1	1	78.72142368	1	1	1	383	13.742	299.521	14.1	5.25	8446.9	10.8	11.30282507	4.2	85.3	76.68055023	2	20	15	4	4	0.76	1.8	22.65625	1	1	0	0	1	1	2	2	1	0	1	0	1	80.74103516
299	174.6666667	98.66666667	1	2	67.17864476	1	1	1	314	7.082	292.771	10.88	4.61	7521	13.4	15.75033565	8.3	70.4	76.61089094	1	20	16	5	3.34	0.84	1.01	21.50188649	1	1	0	0	1	1	2	2	1	0	1	0	1	76.40045998
300	199.3333333	122	1	1	64.24640657	4	4	1	475	4.201	376.279	30.63	4.88	2902	12.5	38.07791924	6.3	90.9	76.42853564	2	23	18	2	3.99	0.85	1.1	25.60899521	1	1	0	1	3	3	2	3	1	0	2	0	1	77.36469575
301	179.3333333	86.66666667	1	2	63.08829569	4	4	1	235	8.873	394.998	12.73	6	6934	20.4	26.00799863	7.6	72.3	76.34600124	2	24	18	2	8.15	1.65	1.36	29.02935439	1	1	0	0	3	3	2	2	1	0	1	0	1	75.03909071
302	180	97.33333333	1	1	61.0568104	4	4	1	438	4.795	598.778	15.96	6.04	7277	179	217.4509251	6.7	92.7	76.32917005	2	22	19	3	6.35	1.45	1.1	23.90003387	1	1	1	1	3	3	3	3	1	0	2	0	2	76.41961051
303	175.3333333	100	1	2	68.92813142	1	1	1	268	5.839	487.566	9.31	6.04	6125	233	336.287273	7.4	70	76.19826424	1	22	17	6	7.59	2.28	1.46	23.72528616	1	1	0	2	1	1	2	3	1	0	1	0	1	76.50417471
304	170	90.66666667	1	2	63.61943874	1	1	1	256	6.491	422.176	15.59	5.81	8970	20.1	19.80907599	6.5	72.3	76.06167929	1	21	14	6	6.58	0.92	1.7	22.2136785	1	1	0	0	1	1	2	2	1	0	1	0	1	74.91148944
305	168.6666667	70.66666667	1	2	67.77549624	1	1	1	268	5.323	328.864	22.9	5.74	8341.6	10.4	11.0215984	4.5	70.7	75.89915503	2	20	16	4	5.5	1.16	1.64	18.85882198	1	1	0	0	1	1	2	2	1	0	1	0	1	75.89007822
306	169.3333333	110	1	2	63.66324435	1	2	1	249	8.509	396.98	13.01	5.79	8820.2	10.8	10.82445218	4.8	74.2	73.69060964	1	22	20	8	6.63	1.57	1.47	27.34375	1	1	0	0	1	1	2	2	1	0	1	0	1	72.69210361
307	192	94.66666667	1	2	77.50718686	1	2	1	304	16.658	279.527	15.49	6.03	3068	10.4	29.96667706	6	69.7	73.13564852	2	22	19	4	7.48	1.23	1.77	24.7844349	1	1	0	0	1	1	2	2	1	0	2	0	1	75.4745469
308	208.6666667	108.6666667	1	1	61.57700205	3	3	1	304	3.837	274.465	20.81	4.96	7660	23.4	27.00521824	8.6	95.8	73.08564142	1	23	19	9	5.09	0.73	1.54	21.90976985	1	1	0	0	2	2	2	2	1	0	1	0	1	73.44649863
309	200.6666667	100	1	1	70.34907598	2	4	1	338	5.521	553.352	14.49	5.9	9096	10.4	10.10749398	5.5	91.1	73.02706187	2	20	19	2	5.24	1.57	1.15	24.52903354	1	1	0	0	1	3	2	2	1	0	1	0	3	75.76021463
310	194	100	1	1	76.45585216	4	4	1	281	4.676	373.741	12.61	7.32	11556.4	34.1	26.08509465	7.8	89	72.97939755	1	19	16	10	4.3	1.15	1.2	21.77384236	1	1	0	0	3	3	2	2	1	1	1	0	1	76.93559665
311	199.3333333	119.3333333	1	2	60.78850103	1	2	1	282	8.323	455.321	11.87	5.73	5715	33	51.0455995	6.7	76.4	72.5839716	2	19	16	4	7.24	1.4	1.75	24.44937541	1	1	0	1	1	1	2	3	1	0	2	0	1	70.94426217
312	192.6666667	100	1	1	72.36413415	4	2	1	297	7.185	267.867	18.4	5.39	11987.6	10.8	7.96438262	5.6	90.5	72.57816297	1	20	19	8	5.16	1.11	1.1	24.59057697	1	1	0	0	3	1	2	2	1	0	1	0	1	75.90373618
313	192.6666667	100.6666667	1	2	63.60574949	1	1	1	334	5.348	495.702	18.02	6.82	4919	14	25.16006835	7.1	75.3	72.42037132	2	21	16	4	7.62	2.12	1.71	21.31480114	1	1	0	0	1	1	2	2	1	0	1	0	1	71.48116084
314	196.6666667	72	1	2	75.9596167	1	1	1	254	7.354	287.205	13.34	7.96	10117	26.1	22.80601265	6.5	70.5	72.41147659	2	20	18	5	6.62	0.75	1.36	25.23230319	1	1	0	0	1	1	2	2	1	1	2	0	1	74.59720726
315	171.3333333	100	1	1	60.20533881	1	4	1	396	7.133	232.379	50.22	4.74	4141	10.8	23.05574332	7.2	97.5	72.24054049	2	23	20	5	5.23	0.82	1.45	23.56622337	1	1	0	0	1	3	2	2	1	0	1	0	3	72.30055408
316	168.6666667	98.66666667	1	2	72.94182067	4	4	1	262	4.504	425.733	38.43	4.25	5474	80.3	129.6795085	9.2	71.5	72.20509367	1	23	19	6	7.96	2.42	1.51	44.0710954	1	1	0	1	3	3	2	3	1	0	1	0	1	73.80220567
317	168.6666667	100	1	2	60.36413415	4	3	1	564	4.924	411.352	14.48	4.13	7931	10.8	12.03805738	9.9	77	72.11538885	1	20	17	7	5.08	1.36	1.57	31.64036818	1	1	0	0	3	2	2	2	1	0	1	0	1	70.40675597
318	164	92.66666667	1	2	71.6386037	3	1	1	395	3.446	434.129	14.53	5.06	33570	128	33.70693255	4.5	72.2	72.01586137	1	22	16	7	5.5	2.11	1.33	30.81854043	1	1	1	1	2	1	3	3	1	0	1	0	1	73.24466103
319	184	102	1	1	65.34428474	4	4	1	420	10.28	418.115	10.69	6.77	23280	83.2	31.59373375	5.8	94.9	71.99379535	1	20	17	8	6.05	1.38	1.65	20.38567493	1	1	0	1	3	3	2	3	1	0	1	0	2	73.36121313
320	180	96.66666667	1	2	70.68856947	1	1	1	241	6.48	389.735	13.66	6.61	20780	140	59.55841012	5.7	72.7	71.8956885	2	22	17	2	4.01	1.57	0.85	26.00151172	1	1	2	1	1	1	3	3	1	0	2	0	1	72.86083886
321	197.3333333	108	1	1	72.95277207	1	4	1	298	6.154	308.659	14.54	5.21	9092	61.2	59.50488204	5.7	90.9	71.8943201	2	20	15	3	8.25	2.1	1.14	28.0015408	1	1	1	1	1	3	3	3	1	0	1	0	1	75.394324
322	183.3333333	87.33333333	1	1	72.1724846	1	1	1	264	12.243	307.363	36.43	4.63	14440	79	48.36380947	7.3	95.9	67.75792268	2	19	11	4	3.78	0.57	0.92	21.30394858	1	1	1	1	1	1	3	3	1	0	2	0	1	71.03145963
323	190.6666667	90.66666667	1	2	68.46543463	1	1	1	224	8.312	317.887	12.07	5.64	7900	15.3	17.12083505	5.7	77.7	67.38467995	1	19	15	9	4.54	1.29	1.21	19.47714681	1	1	0	0	1	1	2	2	1	0	2	0	1	67.91664429
324	182	111.3333333	1	2	61.52224504	1	1	1	344	7.324	538.667	17.38	7.25	25200	43.7	15.32997688	5.9	81.1	67.18246199	2	22	20	3	6.12	1.43	1.25	28.398718	1	1	1	0	1	1	3	2	1	1	2	0	3	66.06009076
325	182.6666667	99.33333333	1	1	71.26078029	4	1	1	322	4.664	451.903	13.69	4.37	16390	31.3	16.8820813	8.5	97.4	66.92561695	2	19	11	2	5.17	1.54	0.97	22.90578867	1	1	1	0	3	1	3	2	1	0	2	0	1	69.95087565
326	170	101.3333333	1	1	73.24572211	4	4	1	317	4.829	364.386	15.05	5.44	665	13.9	184.7794876	6.6	96.3	66.91144624	1	18	12	7	5.5	0.94	1.39	23.28341855	1	1	NA	1	3	3	NA	3	1	0	1	0	2	70.47958252
327	187.3333333	90	1	2	72.49828884	1	1	2	214	8.3	309.871	13.9	8.59	2139	61.3	253.3438076	7.6	76.4	66.8524111	2	22	16	3	4.91	0.7	1.46	18.36900337	1	1	0	1	1	1	2	3	1	1	2	0	1	68.45205538
328	180	100	1	2	60.90896646	4	4	1	372	13.268	342.849	12.69	6.42	9029.6	10.8	10.57342884	4.4	81.9	66.67650867	2	24	19	2	6.71	1.68	1.31	29.72781065	1	1	0	0	3	3	2	2	1	0	1	0	3	65.44897523
329	250	108.6666667	1	1	68.99657769	4	4	1	471	5.426	417.748	17.96	5.49	5667	144	224.6310996	6.4	99.3	66.42874388	2	19	11	2	6.57	1.61	1.71	25.52964487	1	1	NA	1	3	3	NA	3	1	0	1	0	1	68.85848015
330	167.3333333	112.6666667	1	2	71.21971253	3	3	1	265	5.264	503.296	12.34	4.53	5712	32.7	50.60811453	5.2	77.4	66.40331224	1	22	16	5	8.03	1.77	1.34	31.59626039	1	1	0	1	2	2	2	3	1	0	1	0	1	67.67649383
331	224.6666667	110	1	1	69.88637919	1	1	1	338	7.815	268.379	17.28	5.02	5094	50.2	87.11749519	5.8	78.3	66.09783926	1	22	18	7	6.09	1.61	1.15	25.72138496	1	1	0	1	1	1	2	3	1	0	2	0	1	67.03629512
332	234	105.3333333	1	1	69.75496235	3	3	2	416	4.562	404.536	27.31	9.91	8291	334	356.1231082	9.6	99.5	65.91525461	2	17	15	3	4.81	1.52	1.22	28.92748686	1	1	2	2	2	2	3	3	1	1	1	0	2	68.54649863
333	202	108	1	2	67.41957563	1	1	1	404	7.862	239.645	17.44	5.15	3817	83.5	193.3859504	5.7	81.3	64.26453479	2	20	16	2	6.76	1.48	2	19.79213208	1	1	0	1	1	1	2	3	1	0	1	0	1	64.65985297
334	176.6666667	92.66666667	1	2	70.25051335	1	1	1	293	4.645	945.635	15.96	5.39	5148	10.8	18.54581063	6.9	80.6	63.661268	1	20	17	7	5.16	1.03	1.28	24.32322868	1	1	NA	0	1	1	NA	2	1	0	1	0	1	64.76528428
335	186.6666667	82.66666667	1	2	72.61054073	1	1	1	362	8.286	475.446	15.57	6.59	8984	36.3	35.71885143	8.5	79.7	63.47042151	2	25	18	2	4.05	1	1.05	18.72916381	1	1	1	1	1	1	3	3	1	0	2	0	1	65.1713815
336	181.3333333	100	1	1	69.91101985	3	4	1	317	4.82	384.773	18.85	6.67	7025	112	140.9393608	6	102.6	63.44549452	2	23	16	3	6.02	0.83	1.84	24.44727891	1	1	0	1	2	3	2	3	1	0	1	0	2	66.1320582
337	222	104	1	1	67.72895277	4	3	1	372	12.404	321.57	16.43	6	6212	195	277.5004986	8	105.2	62.50544637	1	23	17	5	3.91	0.6	1.06	25.30832313	1	1	2	1	3	2	3	3	1	0	1	0	1	64.66443675
338	188.6666667	101.3333333	1	2	70.25598905	4	1	1	227	5.788	374.475	30.68	6.12	3491	36.9	93.44092326	4.4	82	62.34716317	2	21	14	3	5.73	1.89	1.55	23.4375	1	1	0	1	3	1	2	3	1	0	1	0	1	63.48993131
339	184	123.3333333	1	1	65.7357974	3	4	1	418	9.875	522.641	16.25	7.76	1412	85.8	537.1717868	5.5	107.3	61.8899951	2	22	18	3	7.38	1.75	1.13	27.54820937	1	1	1	2	2	3	3	3	1	1	2	0	3	63.59060926
340	200	101.3333333	1	1	69.71937029	1	1	1	283	5.562	409.226	15.98	5.61	6772	57.3	74.79942788	7.4	105.2	61.63758177	2	20	13	2	4.24	0.5	1.21	21.64412071	1	1	0	1	1	1	2	3	1	0	1	0	1	64.28533964
341	160	100	1	1	61.69746749	1	2	1	470	7.866	435.711	24.4	8.1	11267	62	48.64564865	9.8	110.9	61.18052704	1	21	17	7	5.54	1.39	0.97	32.89333162	1	1	0	1	1	1	2	3	1	1	1	0	3	62.00740895
342	178	88.66666667	1	1	80.40095825	3	3	1	361	7.479	387.543	18.26	6.62	32570	35.6	9.662574223	8.7	104.5	60.04246508	1	18	15	3	3.94	1.14	0.93	27.32748364	1	1	0	0	2	2	2	2	1	0	1	0	3	63.89862964
343	234.6666667	122	1	1	66.9596167	4	3	1	346	5.279	317.34	21.34	4.96	7549	334	391.1268632	9	109.4	59.93907014	1	19	12	7	4.24	1.3	1.41	21.875	2	1	2	2	3	2	3	3	1	0	2	1	1	61.9516443
344	181.3333333	97.33333333	1	1	68.82956879	4	4	1	322	4.073	347.221	20.09	5.35	23510	23.3	8.761206071	6	108.7	59.61776154	1	18	11	6	5.39	1.1	1.4	19.67516685	2	1	1	0	3	3	3	2	1	0	2	1	2	62.06426681
345	171.3333333	100	1	1	71.87132101	4	1	1	314	5.062	386.1	27.32	5.92	16200	15.4	8.40361814	6.5	107.7	59.01314619	2	19	13	5	5.66	1.91	0.79	28.1969212	2	1	0	0	3	1	2	2	1	0	1	1	2	62.18149281
346	180.6666667	77.33333333	1	2	78.85284052	1	1	2	238	7.968	297.094	21.99	6.92	4709	10.4	19.52384056	8.1	83.7	58.88690307	1	17	12	7	7.31	1.95	1.55	25.10737264	2	1	0	0	1	1	2	2	1	1	2	1	1	61.21153957
347	171.3333333	90.66666667	1	1	66.08898015	1	3	1	551	4.851	486.841	24.96	5.52	38430	78.8	18.12660356	8.9	112.2	58.49202747	2	18	12	5	5.87	3.4	1.06	34.765625	2	1	0	0	1	2	2	2	1	0	1	1	3	60.3310528
348	179.3333333	87.33333333	1	2	73.84257358	1	1	1	318	6.238	341.771	24.69	5.41	1768	73.7	368.5070753	6	85.1	58.128756	2	17	13	6	6.16	2.1	0.78	22.22222222	2	1	0	2	1	1	2	3	1	0	1	1	1	60.21681287
349	190	118.6666667	1	1	68.23271732	4	4	1	318	5.207	351.253	66.78	5.71	31800	285	79.22793627	7	111.7	57.92976192	1	17	16	7	5.06	1.41	1.08	26.0932752	2	1	2	1	3	3	3	3	1	0	2	1	3	60.25110064
350	177.3333333	108	1	1	63.14031485	4	4	1	348	6.029	595.418	29.74	7.21	4600.2	10.4	19.98560176	10	116.5	57.06182279	1	18	16	7	8.68	1.43	1.62	29.39002017	2	1	0	0	3	3	2	2	1	1	1	1	1	58.30643271
351	170	98	1	1	69.03764545	4	4	1	342	3.293	427.491	17.93	5.99	15936	11.3	6.268443647	6.5	113	56.8029062	1	19	14	8	4.06	1.39	0.91	24.45463989	2	1	0	0	3	3	2	2	1	0	1	1	2	59.31054054
352	189.3333333	98	1	1	71.86310746	4	4	1	323	3.916	228.102	34.23	6.49	8210	20.5	22.07350542	6.1	111.6	56.53229291	1	18	16	6	5.48	1.26	1.06	24.6892798	2	1	1	0	3	3	3	2	1	0	2	1	1	59.68204021
353	189.3333333	72	1	2	74.81724846	1	1	1	283	22.42	171.697	45.31	6.14	6551	10.4	14.03415741	6.1	86.9	56.28950977	2	20	15	5	3.27	1.25	0.78	28.8515669	2	1	0	0	1	1	2	2	1	0	2	1	1	58.62347923
354	208.6666667	106.6666667	1	2	72.10951403	4	1	1	321	6.117	334.622	15.99	5.32	5636	10.4	16.31259141	7	89.1	55.66226272	1	20	18	7	6.01	0.77	1.34	27.39693674	2	1	0	0	3	1	2	2	1	0	1	1	1	57.38407711
355	179.3333333	97.33333333	1	1	61.29774127	3	2	1	519	16.111	395.299	16.95	9.55	8289	334	356.2090349	10.3	123.4	53.92062164	1	21	16	7	6.08	2.87	1.18	28.39372634	2	1	2	2	2	1	3	3	1	1	1	1	2	54.88958358
356	192	100	1	1	79.06707734	1	2	1	261	5.816	367.537	13.73	9.14	12899.6	34.5	23.64304752	5.6	116.3	52.95573159	2	18	13	2	4.93	1.18	1.43	26.57308613	2	1	0	0	1	1	2	2	1	1	1	1	2	56.5595506
357	180	90	1	2	71.54004107	1	1	1	439	5.044	403.264	18.64	5.56	4450	44	87.40841981	10.6	95.7	51.25990403	2	18	15	5	7.79	2.93	1.49	37.25364525	2	1	0	1	1	1	2	3	1	0	2	1	1	52.92695423
358	203.3333333	120.6666667	1	1	62.7761807	3	4	1	340	5.474	207.401	19.17	5.41	10083	33.1	29.02009502	9.7	132.2	49.09934946	1	14	9	6	5.23	1.07	1.48	22.10028959	2	1	0	0	2	3	2	2	1	0	2	1	3	50.45049087
359	198.6666667	81.33333333	1	1	70.39835729	4	1	2	479	6.279	157.589	20.92	10.2	31510	10.8	3.029953446	4.1	141.6	42.83075473	1	15	11	9	7.74	1.6	1.11	29.91950633	2	1	0	0	3	1	2	2	1	1	2	1	1	45.53409099
360	208.6666667	100	1	2	70.50239562	3	4	1	407	7.372	524.833	20.64	7.29	23988	37.3	13.74597011	7.2	118	40.08303271	1	11	10	5	5.47	2.1	1.26	21.57567127	2	1	0	0	2	3	2	2	1	1	1	1	2	41.68555043
361	198	108.6666667	1	1	63.21149897	3	3	1	394	5.258	354.281	29.53	5.25	7070	334	417.6261231	15	295.7	18.49512488	2	9	7	3	5.66	1.09	1.59	24.1671624	2	1	2	2	2	2	3	3	1	0	1	1	1	19.89733094
362	162	82.66666667	0	2	66.40930869	1	1	1	294	9.841	319.124	11.4	7.21	7067.1	10.8	13.50961966	5.5	29.3	115.1301831	2	22	19	5	7.93	3.03	1.39	26.88888889	0	0	0	0	1	1	0	0	1	1	1	0	1	210.5935428
363	145.3333333	102.6666667	0	1	61.65913758	3	1	1	206	3.062	442.608	21.28	5.42	7596	87.4	101.7154864	6.4	45.5	115.0416956	1	26	24	6	4.38	2.14	1.2	21.1552942	0	0	2	1	2	1	1	1	1	0	1	0	2	173.3820864
364	146.6666667	90	0	2	61.17180014	1	1	2	203	9.25	904.88	9.2	11.22	7239.9	50.7	61.90646354	5	37.6	110.0348305	2	26	23	3	4.93	2.52	0.95	31.30489618	0	0	0	1	1	1	0	1	1	1	0	0	1	160.5780147
365	149.3333333	80.66666667	0	2	61.19096509	1	1	1	164	5.145	271.701	14.83	5.67	1637	10.8	58.32243928	4.7	39.3	108.430975	2	22	20	3	5.8	2.27	1.3	28.22311112	0	0	0	1	1	1	0	1	1	0	0	0	1	152.5795177
366	150	80	0	2	70.55167693	1	1	1	339	14.942	435.289	11.85	6.22	8099	11.6	12.66155931	4.4	35	105.4758223	2	28	26	1	4.92	2.61	0.9	25.16749991	0	0	0	0	1	1	0	0	1	0	0	0	2	169.4420706
367	168.6666667	99.33333333	0	1	64.03285421	1	1	1	309	1.878	243.099	30.54	5.11	3760	13.3	31.26974932	3.9	54.7	104.8922853	3	24	20	10	3.95	1.26	1.15	27.21088435	0	0	0	1	1	1	0	1	1	0	1	0	2	139.1174802
368	154	96.66666667	0	1	62.87474333	1	1	1	352	13.875	790.29	18.32	6.87	6553	10.4	14.02987413	7.2	56.2	104.5798035	1	27	23	5	7.56	2.85	1.47	23.08985339	0	0	0	0	1	1	0	0	1	0	0	0	1	135.3419645
369	160	89.33333333	0	2	60.32306639	1	1	1	225	11.684	314.212	9.12	6.22	5856	21.3	32.15430589	5.1	44.9	104.4160378	1	25	21	5	6.47	1.47	1.24	23.8330046	0	0	0	1	1	1	0	1	1	0	1	0	1	131.2176796
370	146	78.66666667	0	1	66.80629706	4	1	1	288	5.652	297.403	15.47	5.81	7092	32.5	40.51121211	4.4	53.5	103.8106354	1	28	26	7	3.91	1.17	1.3	26.6998932	0	0	0	1	3	1	0	1	1	0	0	0	2	141.5013754
371	159.3333333	100	0	2	61.97399042	1	1	1	307	10.587	497.408	10.77	5.22	5304.1	10.4	17.33333934	3.8	44.5	103.5164221	1	24	20	4	6.59	1.91	1.17	24.14151925	0	0	0	0	1	1	0	0	1	0	1	0	1	131.8550568
372	148.6666667	102.6666667	0	1	61.88090349	4	1	1	387	8.025	654.549	12.31	4.48	3584	40.4	99.64923469	4.5	59.6	102.8004919	2	26	20	3	6.96	1.5	1.08	28.72678773	0	0	0	1	3	1	0	1	1	0	1	0	2	126.8816084
373	151.3333333	105.3333333	0	1	60.59137577	4	4	1	425	15.001	295.055	13.4	5.72	4675	10.4	19.66583213	6.4	61.2	102.6125782	1	23	19	5	7.14	2.27	1.3	24.12879237	0	0	0	0	3	3	0	0	1	0	1	0	3	123.5885741
374	152	80.66666667	0	2	60.62696783	1	1	2	190	4.413	368.033	11.64	9.44	1022	108	934.1862338	4.9	47.6	102.2107183	1	22	19	8	5.95	1.86	1.33	32.84837331	0	0	1	2	1	1	1	1	1	1	0	0	1	122.5414945
375	136.6666667	88.66666667	0	1	60.84599589	4	2	1	469	6.142	129.658	16.94	5.07	15900	10.8	6.004643591	6.6	62	101.8839249	2	24	21	2	7.16	1.61	1.12	24.39001857	0	0	0	0	3	1	0	0	1	0	0	0	3	121.6465374
376	153.3333333	86	0	1	63.6440794	3	3	1	323	4.919	314.394	18.77	5.45	3956	10.8	24.13393152	5.6	60.2	101.1179453	2	22	19	3	4.96	2.21	1.07	23.28994083	0	0	0	0	2	2	0	0	1	0	0	0	2	124.7101011
377	139.3333333	86.66666667	0	2	60.76386037	1	1	1	402	8.077	217.964	12.11	7.68	6916	10.8	13.80477633	4.9	49.1	101.0754519	1	24	22	5	6.15	2.81	1.2	26.01451223	0	0	0	0	1	1	0	0	1	1	0	0	1	118.177477
378	154	90	0	1	63.03901437	3	3	1	238	4.392	401.57	19.91	5.97	4333	10.4	21.21803951	4.2	61.5	100.6608572	1	24	20	8	5.72	1.62	1.07	30.11937557	0	0	0	0	2	2	0	0	1	0	0	0	3	121.9091388
379	144.6666667	72	0	2	67.09103354	1	1	1	190	5.39	381.307	9.37	6.1	6255	10.4	14.69828381	5	43.5	100.6111016	1	23	22	7	4.03	1.07	1.14	25.77777778	0	0	0	0	1	1	0	0	1	0	0	0	1	133.1966404
380	159.3333333	109.3333333	0	1	65.78507871	1	1	1	228	6.185	368.8	13.58	4.71	5449	30.8	49.96829285	4.9	59.2	100.2966704	1	23	19	8	5.61	1.2	1.39	21.1552942	0	0	NA	1	1	1	NA	1	1	0	1	0	2	126.2931358
381	152.6666667	89.33333333	0	1	63.86036961	4	4	1	285	4.469	359.824	15.94	4.99	7468	10.4	12.31089518	7.5	61.3	100.2158216	2	23	22	2	5.94	1.37	1.39	20.00615574	0	0	0	0	3	3	0	0	1	0	0	0	1	122.0471073
382	156	86.66666667	0	2	62.93223819	1	1	1	212	5.624	255.824	10.99	5.03	7439	10.4	12.35888765	6.4	48.3	100.0870098	2	23	19	2	5.71	1.98	1.3	24.99370118	0	0	0	0	1	1	0	0	1	0	0	0	1	119.5849481
383	166.6666667	107.3333333	0	1	63.67419576	4	4	2	419	8.708	401.482	25.42	8.09	4405	11.6	23.2794481	5.6	62.2	99.74764899	2	19	14	3	5.33	5	1.26	24.59345066	0	0	0	0	3	3	0	0	1	1	1	0	1	120.0826242
384	160.6666667	90.66666667	0	1	64.48459959	4	4	1	423	8.739	342.261	13.62	5.62	6946	10.4	13.23607331	6	61.5	99.64385089	1	20	17	4	5.62	1.82	1.21	25.80304009	0	0	0	0	3	3	0	0	1	0	1	0	1	121.3493362
385	169.3333333	97.33333333	0	1	66.59000684	4	1	1	231	4.233	252.558	16.36	5.76	5623	76.7	120.5834996	5.3	59.8	99.31867448	1	22	17	5	5.84	1.41	0.83	27.32748364	0	0	0	1	3	1	0	1	1	0	1	0	3	124.5241691
386	166	90	0	1	65.045859	4	3	1	271	4.161	363.601	11.89	5.68	11442.1	10.8	8.344083088	6.2	61.4	99.31817078	2	23	20	2	4.39	0.71	1.65	19.95464853	0	0	0	0	3	2	0	0	1	0	1	0	3	121.3637447
387	164	82	0	2	64.55852156	1	1	2	208	10.905	330.33	10.65	11.37	5569.6	28.2	44.75954941	4.7	47.8	99.28946172	1	23	19	8	6.03	2.11	1.07	31.1634349	0	0	0	1	1	1	0	1	1	1	1	0	1	120.4044102
388	152	80.66666667	0	1	73.85352498	4	1	1	301	3.489	325.415	20.94	4.97	9641	12.4	11.36999322	5.9	53.2	99.02531478	2	23	19	3	6.28	2.31	1.15	24.66689155	0	0	0	0	3	1	0	0	1	0	0	0	2	139.5524531
389	154.6666667	85.33333333	0	2	68.67624914	1	1	1	136	10.26	272.332	12.04	5.26	5312	11	18.30607437	5.9	44.4	98.82885719	1	20	17	7	6.33	1.63	1.17	26.83518006	0	0	0	0	1	1	0	0	1	0	0	0	1	129.4705767
390	178.6666667	71.33333333	0	1	68.45448323	4	4	1	269	6.42	302.991	11.93	5.4	7848	10.4	11.71480189	6.2	59.2	98.43347692	1	20	17	7	4.69	0.81	1.69	18.12701441	0	0	0	0	3	3	0	0	1	0	1	0	2	125.2774842
391	166	90	0	2	61.64544832	1	1	1	201	9.511	642.777	12.56	4.76	5276	10.4	17.42565679	9.2	52.3	98.38637085	2	22	17	4	5.93	2.07	1.39	27.17150108	0	0	0	0	1	1	0	0	1	0	1	0	1	109.552403
392	159.3333333	93.33333333	0	1	64.99110198	4	4	1	293	8.154	297.105	9.03	5.92	6604	10.8	14.45697049	6	62.9	98.37563473	2	23	19	3	4.71	1.09	1.66	21.72305839	0	0	0	0	3	3	0	0	1	0	0	0	2	118.0501848
393	148	90.66666667	0	1	61.76043806	1	4	1	428	9.832	437.298	11	5.07	4487	25.3	49.84539652	6.4	66.7	98.2365717	2	22	17	3	3.76	5.72	1.02	24.76756592	0	0	0	1	1	3	0	1	1	0	0	0	2	111.4713963
394	162	70	0	1	66.21218344	3	3	1	271	6.378	315.02	11.39	4.64	3550	10.8	26.89403749	8.1	61.9	98.17996885	2	19	15	3	5.01	0.95	0.97	25.63691716	0	0	0	0	2	2	0	0	1	0	1	0	1	119.8001753
395	162.6666667	86	0	2	61.51676934	1	1	1	217	13.044	291.532	10.95	7.32	2868	10.4	32.05640349	3.6	52.9	98.10646973	1	22	17	7	7.22	1.95	1.62	23.8799241	0	0	0	1	1	1	0	1	1	1	1	0	1	108.1656173
396	150.6666667	78	0	1	64.59137577	4	4	2	219	6.942	507.2	12.54	8.27	188	99.3	4669.302417	5.9	63.8	98.07789341	2	20	17	5	5.64	1.26	0.98	28.37370242	0	0	0	2	3	3	0	1	1	1	0	0	1	116.2760752
397	140.6666667	91.33333333	0	1	67.4934976	3	4	1	260	4.392	362.838	13.9	5.59	11369	14.3	11.11922132	4.9	60.8	98.01993372	1	20	17	8	4.47	1.19	1.06	24.1671624	0	0	0	0	2	3	0	0	1	0	0	0	1	121.8299188
398	152.6666667	92	0	1	68.39151266	1	2	1	255	6.314	284.927	13.36	5.61	3353	25.7	67.7579368	5.3	60.1	97.8682329	2	22	20	3	4.48	2.33	0.77	25.76571346	0	0	0	1	1	1	0	1	1	0	0	0	5	123.1380491
399	177.3333333	111.3333333	0	1	60.43805613	1	1	1	251	4.854	268.15	24.92	4.28	952	13.5	125.3595498	5.1	69.2	97.66513832	1	22	20	8	5.08	1.79	0.72	28.78106509	0	0	1	1	1	1	1	1	1	0	1	0	3	107.3075788
400	158.6666667	96.66666667	0	2	60.27652293	1	1	1	317	13.779	330.332	16.9	5.31	6069	10.8	15.73139448	5.8	55.1	97.64710498	1	19	15	6	4.95	0.99	1.28	26.84703434	0	0	0	0	1	1	0	0	1	0	0	0	1	103.6248071
401	150.6666667	88.66666667	0	1	68.83230664	2	2	1	301	9.553	392.246	18.35	5.51	7241	15.2	18.55690925	4.6	60	97.63246131	1	23	19	7	6.51	2.45	1.66	25.390625	0	0	0	0	1	1	0	0	1	0	0	0	2	123.2141182
402	150	80	0	1	65.53045859	4	1	1	297	2.926	250.964	14.25	3.79	4168	10.8	22.9063899	3.6	63.6	97.55884393	2	23	19	5	4.58	1.3	1.11	20.24489796	0	0	0	0	3	1	0	0	1	0	0	0	2	116.3566946
403	152.6666667	78.66666667	0	2	61.49760438	1	4	1	333	10.674	324.111	8.06	6.13	5467	10.8	17.46366071	5.2	53.9	97.51699909	3	19	14	12	5.13	4.81	1.29	26.48553975	0	0	0	0	1	3	0	0	1	0	0	0	1	105.8598109
404	150.6666667	102	0	1	61.81793292	4	1	1	343	4.334	316.766	24.71	5.38	5147	10.4	17.86239852	5.9	68	97.42094768	2	25	23	4	5.26	0.92	1.09	22.76943835	0	0	0	0	3	1	0	0	1	0	1	0	1	108.9951902
405	164	96	0	1	66.73237509	4	4	1	256	5.645	413.675	16.8	5.49	2580	13	44.54349089	4.8	62.8	97.24322594	2	22	19	3	4.93	1.61	1.11	23.78432855	0	0	0	1	3	3	0	1	1	0	1	0	1	117.6340645
406	170.6666667	100.6666667	0	2	66.82819986	1	1	2	242	8.338	327.368	15.69	12.08	5119	15.2	26.24938072	3.6	48.6	97.18682114	2	20	17	4	6.92	2.26	1.43	27.76620852	0	0	0	0	1	1	0	0	1	1	1	0	1	117.2945077
407	158	100	0	1	63.85763176	4	4	1	311	6.575	364.714	16.73	5.22	5962	10.8	16.01372578	6.6	66.2	97.09978429	1	19	14	10	5.7	0.97	1.89	25.8953168	0	0	0	0	3	3	0	0	1	0	1	0	2	111.6838915
408	149.3333333	70	0	2	71.27446954	1	1	1	266	9.094	353.756	12.39	6.04	9057.6	30.2	29.4750404	4.5	44.6	96.89805893	2	19	16	2	3.41	5.12	0.85	26.14122798	0	0	1	0	1	1	1	0	1	0	0	0	1	127.8335164
409	168.6666667	96.66666667	0	1	71.45516769	1	1	1	196	3.098	296.593	12.29	5.14	9123	10.4	10.07758031	5.7	58.5	96.85268025	1	22	17	6	4.94	1.26	1.72	24.76390759	0	0	0	0	1	1	0	0	1	0	1	0	1	125.9076619
410	155.3333333	90	0	1	65.85900068	1	1	1	292	12.998	333.094	9.47	8.71	15524	202	115.0292634	6.3	64.4	96.83517194	2	22	19	3	4.84	1.46	0.89	24.30461788	0	0	1	1	1	1	1	1	1	1	0	0	5	114.5738995
411	165.3333333	94.66666667	0	1	64.91991786	1	4	1	314	10.73	301.323	12.21	6.68	8042	10.4	11.43220159	6.7	65.5	96.79991001	5	19	16	3	6.58	1.13	1.9	19.95935549	0	0	0	0	1	3	0	0	1	0	1	0	1	112.6843676
412	163.3333333	86	0	2	65.10061602	1	1	1	280	9.333	323.291	16.28	4.75	10009	97.2	85.84918552	5	51.4	96.57712496	1	22	17	7	5.21	1.6	1.15	25.40281608	0	0	0	1	1	1	0	1	1	0	1	0	1	110.5384955
413	159.3333333	110.6666667	0	1	60.00273785	4	1	1	197	4.066	383.477	25.17	5.71	8154	10.4	11.27517356	5.6	71.7	96.54568076	1	22	19	6	3.52	1.42	1.24	19.14672216	0	0	0	0	3	1	0	0	1	0	2	0	1	103.1528011
414	170.6666667	91.33333333	0	1	68.12046543	1	2	1	335	5.749	334.28	15.3	5.92	11633.4	12.2	9.270726591	5.5	62.7	96.36272955	2	20	19	5	4.43	0.87	1.36	20.05557543	0	0	0	0	1	1	0	0	1	0	1	0	3	117.3590977
415	162	80	0	2	65.88637919	1	1	1	156	14.201	456.365	13.82	5.09	4503	11.4	22.38017653	8.5	50.9	96.35490336	2	22	19	5	5.8	1.72	0.99	19.39631949	0	0	0	0	1	1	0	0	1	0	1	0	1	111.5205563
416	156	90	0	1	60.16974675	4	1	1	251	11.582	258.01	18.04	5.42	12364	15.8	11.29688465	7.3	71.9	96.32214505	2	22	17	3	5.86	0.81	1.53	25.88757396	0	0	0	0	3	1	0	0	1	0	0	0	1	102.7637508
417	152	79.33333333	0	2	63.75085558	4	3	1	283	8.493	286.427	10.83	5.69	2115	10.4	43.46939253	7.2	53.5	96.22114668	1	20	17	5	6.53	2.12	1.48	23.64955657	0	0	0	1	3	2	0	1	1	0	0	0	1	105.9965762
418	150.6666667	89.33333333	0	2	60.04106776	1	1	1	266	9.4	501.899	10.97	5.46	65510	33.8	4.561101159	7.3	58.1	96.11753304	1	23	19	8	7.27	1.68	1.55	23.73321433	0	0	0	0	1	1	0	0	1	0	0	0	1	97.55251713
419	144.6666667	93.33333333	0	2	64.50102669	1	1	1	273	11.221	522.231	11.7	4.83	8190	10.4	11.22561236	6.7	53	96.01157094	2	23	19	3	7.3	1.13	1.38	26.77375093	0	0	0	0	1	1	0	0	1	0	0	0	1	106.8972135
420	140	65.33333333	0	2	70.85010267	4	1	1	263	4.33	440.983	9.24	5.44	3105	10.8	30.74841646	5.2	46.4	95.93044699	1	22	20	6	5.16	1.15	1.37	21.75019668	0	0	0	1	3	1	0	1	1	0	0	0	1	122.2761893
421	160.6666667	80.66666667	0	2	65.95756331	1	1	1	237	7.069	257.034	13.95	5.7	4612	51.5	98.71395082	5.1	51.6	95.87492863	1	19	16	5	8.04	1.61	1.27	23.64393184	0	0	0	1	1	1	0	1	1	0	1	0	2	109.7524676
422	134	84	0	2	61.0568104	1	1	1	329	2.707	233.777	12.72	4.68	8615	13.7	14.05807607	5	57.3	95.87048274	1	23	19	7	4.73	1.65	1.23	30.20216963	0	0	0	0	1	1	0	0	1	0	0	0	1	98.78893525
423	148.6666667	91.33333333	0	1	60.92265572	1	4	1	304	10.292	371.144	12.59	5.32	9227	11.8	11.30529997	7.2	71.8	95.86887582	2	20	17	3	5.4	1.06	1.31	25.5588462	0	0	0	0	1	3	0	0	1	0	0	0	1	102.6694292
424	164	88	0	1	70.22039699	4	4	1	308	7.919	428.363	11.16	5.36	6264	21.2	29.91883753	6	61.3	95.83704804	2	20	17	4	4.48	0.7	1.27	21.60410478	0	0	NA	0	3	3	NA	0	1	0	1	0	1	119.7174408
425	159.3333333	78.66666667	0	2	63.03080082	1	1	1	225	5.426	362.603	11.5	4.95	5412	23.8	38.8758388	6.9	55.1	95.7760131	1	22	17	5	6.11	1.53	1.56	25.58893928	0	0	0	1	1	1	0	1	1	0	0	0	1	102.6891585
426	169.3333333	95.33333333	0	1	64.07665982	1	2	2	273	10.547	646.077	11.64	16.59	6096	334	484.3531316	6.5	68.2	95.77172738	1	22	19	7	5.66	1.9	1.18	25.90945695	0	0	2	2	1	1	1	1	1	1	1	0	4	107.8379485
427	150	90.66666667	0	1	62.05886379	1	4	1	268	7.918	484.782	11.91	5.24	6586	46.6	62.54963703	5.3	70.6	95.76785511	1	23	19	5	7.32	1.74	1.55	20.09734207	0	0	0	1	1	3	0	1	1	0	0	0	1	104.2939359
428	160	80	0	2	67.16495551	1	1	1	224	5.317	475.734	7.81	5.47	5972	12	17.76323456	5.3	50.5	95.74155757	1	24	21	8	4.64	0.82	1.82	31.61177325	0	0	0	0	1	1	0	0	1	0	1	0	1	112.102304
429	158.6666667	86	0	2	67.25256674	1	1	1	382	7.29	354.554	12.45	5.66	4334	217	442.6204042	7.3	50.6	95.62039905	2	22	19	4	7.9	2.27	1.6	30.77421445	0	0	0	2	1	1	0	1	1	0	0	0	1	111.8170853
430	160	80	0	2	67.17043121	1	1	1	278	7.53	294.877	14.54	5.33	5656	15.8	24.69495788	5.6	50.8	95.55149482	1	22	18	8	5.61	3.59	1.04	21.11090261	0	0	0	0	1	1	0	0	1	0	1	0	1	111.3368366
431	148	85.33333333	0	1	71.57837098	3	3	1	405	NA	NA	17.25	4.93	3840	23	52.94893329	5.9	60.4	95.50600087	2	24	22	3	5.75	6.22	0.88	29.20002548	0	0	0	1	2	2	0	1	1	0	0	0	2	121.305788
432	120	80.66666667	0	2	60.32854209	1	1	1	253	11.06	245.739	8.75	5.16	10887.1	10.8	8.769445775	4.5	59	95.43973804	1	23	20	6	6.12	1.3	1.64	21.89891554	0	0	0	0	1	1	0	0	1	0	0	0	1	95.74440561
433	154.6666667	82.66666667	0	1	64.7118412	1	1	1	243	6.662	470.32	10.06	6	10116.9	29.7	25.95192609	6.6	53.9	95.33985572	2	22	19	5	5.06	1.52	1.05	27.19178983	0	0	0	0	1	1	0	0	1	0	0	0	1	104.770647
434	160.6666667	90	0	1	63.97535934	4	4	1	242	5.207	250.133	14.09	4.66	5311.6	10.4	17.3088646	7.2	69.1	95.32487923	1	22	19	8	5.26	0.98	1.4	26.953125	0	0	0	0	3	3	0	0	1	0	1	0	1	106.2528545
435	168.6666667	79.33333333	0	2	63.36755647	1	1	1	191	6.599	224.037	13.55	6.43	8342.8	80.7	85.51106311	6.1	55.5	95.32260039	2	19	16	2	4.68	0.88	1.48	21.77843524	0	0	0	1	1	1	0	1	1	0	1	0	3	101.7254613
436	159.3333333	77.33333333	0	2	60.77207392	1	1	1	249	6.999	860.988	8.96	5.86	7799	14.9	16.88915617	7.7	58.9	95.19595895	1	22	19	6	6.29	1.83	1.95	23.24459454	0	0	0	0	1	1	0	0	1	0	0	0	2	95.78947422
437	163.3333333	94	0	1	68.82409309	4	4	1	388	3.294	339.164	32.29	5.48	9540	42.2	39.10431474	4.4	64.1	95.02126532	1	22	17	5	5.95	1.48	1.76	17.99075861	0	0	0	1	3	3	0	1	1	0	1	0	2	114.1677313
438	156	90	0	2	60.64613279	1	4	1	237	5.151	483.169	11.58	5.02	17464	21.7	10.98440696	4	59.4	95.01560101	2	22	19	5	5.16	3.28	1.16	27.82931354	0	0	0	0	1	3	0	0	1	0	0	0	1	94.89955457
439	151.3333333	70	0	1	66.89664613	4	4	1	256	8.308	443.475	13.44	6.27	3395	10.4	27.08034321	5.5	66.4	94.93110596	2	24	20	3	7.33	1.8	1.34	23.42600103	0	0	0	0	3	3	0	0	1	0	0	0	1	110.2503083
440	151.3333333	100	0	1	65.4017796	3	1	2	261	3.524	308.701	12.87	6.55	4997	35.5	62.80288682	4	68.2	94.88437679	1	22	18	5	4.3	4.93	0.85	30.84441596	0	0	0	1	2	1	0	1	1	1	1	0	2	107.3907827
441	127.3333333	84	0	1	70.4421629	1	1	1	387	4.838	293.055	15.29	5.12	4489	10.8	21.26839677	5.6	62.6	94.86610714	2	22	19	3	5.45	1.74	1.08	27.29322416	0	0	0	0	1	1	0	0	1	0	0	0	1	116.7782716
442	158	83.33333333	0	1	67.35934292	4	4	1	268	3.599	310.54	17.39	6.63	3925.8	10.4	23.41886118	4.9	66	94.85833353	1	25	22	10	5.09	0.67	1.45	22.56857374	0	0	0	0	3	3	0	0	1	0	0	0	1	110.8665146
443	156.6666667	108.6666667	0	2	60.43258042	1	1	1	307	4.049	448.25	10.5	5.63	22350	21.9	8.662179737	6.3	60	94.84411621	1	22	17	6	5.12	2.3	1.38	28.25096981	0	0	0	0	1	1	0	0	1	0	1	0	1	93.87245572
444	142	71.33333333	0	2	66.28884326	1	1	1	250	7.736	484.835	9.82	5.21	7739	18.7	21.36079261	6.5	53.1	94.75454603	1	22	19	6	5.94	1.57	1.37	20.17455375	0	0	0	0	1	1	0	0	1	0	0	0	2	106.0745692
445	154.6666667	79.33333333	0	2	67.59753593	1	1	1	272	5.67	359.465	16.06	6.07	7578.5	25	29.16200347	4.9	52.1	94.47655431	1	22	17	7	5.36	3.58	1.04	27.63036709	0	0	0	0	1	1	0	0	1	0	0	0	1	107.9980875
446	158.6666667	106	0	2	60.95003422	1	1	1	277	5.775	523.85	8.92	5.9	4067	56.4	122.5929611	5	60.1	94.44823166	2	25	23	4	4.52	1.23	0.93	25.43398021	0	0	0	1	1	1	0	1	1	0	1	0	1	93.53021012
447	158	90	0	2	63.77002053	1	1	1	392	4.541	332.493	17.16	5.2	1542	10.4	59.62241583	5.2	56.6	94.44171154	1	23	20	6	4.94	2.16	1.62	20.28479857	0	0	0	1	1	1	0	1	1	0	0	0	1	99.31970952
448	156.6666667	87.33333333	0	1	65.92744695	1	1	1	343	4.758	597.354	11.42	6.18	6849	12.4	16.00497951	5.2	68.5	94.36426946	2	20	17	5	5.32	1.19	1.6	25.2504757	0	0	0	0	1	1	0	0	1	0	0	0	3	106.6747142
449	153.3333333	83.33333333	0	1	63.19780972	4	4	1	237	5.222	246.781	12.83	5.74	6682	10.4	13.75901904	3.4	71.8	94.34887048	5	22	18	4	4.88	1.08	1.47	22.40587695	0	0	0	0	3	3	0	0	1	0	0	0	3	101.9081078
450	160.6666667	101.3333333	0	1	61.96303901	3	3	1	218	4.09	320.071	50.86	5.52	5234	126	212.8126454	4.9	73.4	94.312607	1	19	16	8	5.83	3.19	0.96	31.41393066	0	0	1	1	2	2	1	1	1	0	1	0	3	99.74764818
451	158	90	0	1	61.70294319	4	4	1	261	6.223	181.503	16.92	4.27	4904	10.4	18.74750514	5.6	73.8	94.27426463	2	22	17	2	5.32	0.9	1.49	20.51508648	0	0	0	0	3	3	0	0	1	0	0	0	2	99.20869178
452	149.3333333	84.66666667	0	1	62.75427789	1	1	1	290	6.379	357.715	14.19	5.74	9476.1	10.4	9.702067855	5.3	72.6	94.21325446	1	22	17	8	5.53	2.19	0.96	25.29660685	0	0	0	0	1	1	0	0	1	0	0	0	2	100.757272
453	150.6666667	88.66666667	0	2	71.36481862	1	1	1	353	7.806	320.265	11.39	5.38	5952	10.4	15.44653313	4.4	48.5	94.20231622	2	20	18	4	6.82	4.6	1.31	28.22898625	0	0	0	0	1	1	0	0	1	0	0	0	1	116.0164337
454	158	81.33333333	0	1	70.00684463	4	4	1	191	7.036	330.559	11.43	5.24	8795	12.2	12.26265727	5.8	64.2	94.1747079	1	24	20	8	4.49	0.74	1.39	21.79699857	0	0	0	0	3	3	0	0	1	0	0	0	1	113.5690292
455	151.3333333	80.66666667	0	1	72.57221081	4	1	1	311	4.004	260.461	15.07	3.73	8211	10.4	11.19690235	4.7	61.5	94.140654	2	20	18	5	5.35	0.75	1.72	19.4789384	0	0	0	0	3	1	0	0	1	0	0	0	1	118.4733292
456	154.6666667	90.66666667	0	2	68.94729637	1	1	1	140	4.193	365.236	10.14	5.58	2898.4	10.4	31.72017845	5.4	51.3	94.06266081	2	20	17	3	3.59	1.04	0.99	21.60298765	0	0	0	1	1	1	0	1	1	0	0	0	1	109.5035816
457	152.6666667	98	0	2	67.81382615	1	1	1	188	8.301	225.42	10.44	5.42	7224	36.4	44.54349089	6.8	52.6	94.03715879	2	20	19	2	5.32	1.54	1.15	24.77961493	0	0	0	1	1	1	0	1	1	0	0	0	1	106.7450168
458	155.3333333	96.66666667	0	1	63.43874059	1	4	1	370	NA	NA	16.79	6.14	6448	10.8	14.8067359	6.8	72.1	94.02805179	1	22	19	7	5.36	0.88	1.63	23.48740329	0	0	0	0	1	3	0	0	1	0	0	0	2	101.3406273
459	143.3333333	98.66666667	0	2	62.22587269	1	1	1	244	16.97	400.418	16.1	5.97	34620	42.5	10.85231697	5.3	59.3	94.01913953	1	22	19	6	5.95	1.62	1.25	22.28140352	0	0	1	0	1	1	1	0	1	0	0	0	2	94.58919621
460	158	81.33333333	0	2	67.70704997	1	1	1	279	11.18	362.263	11.06	5.15	9367	19.4	18.30888148	5	53.1	93.81525406	2	22	18	3	5.63	2.76	1.23	27.51414787	0	0	0	0	1	1	0	0	1	0	0	0	1	105.6197186
461	158	86	0	2	64.55852156	1	1	1	245	13.699	523.135	8.92	5.65	6305	14.2	19.90966062	6	56.9	93.75684803	2	23	18	2	6.69	2.41	1.53	20.86546615	0	0	0	0	1	1	0	0	1	0	0	0	1	98.46970389
462	134	76	0	1	68.39698836	1	1	1	371	4.968	244.864	28.21	5.8	7231	14	17.11552707	5.6	66.8	93.7042575	2	24	21	2	4.08	1.23	0.97	27.7252678	0	0	0	0	1	1	0	0	1	0	0	0	1	108.996942
463	157.3333333	86.66666667	0	1	69.30047912	4	2	1	278	9.962	374.748	12.7	6.79	8620	22	22.56191811	6.7	65.8	93.69044069	1	22	19	6	6.62	1.05	1.6	24.81354944	0	0	0	0	3	1	0	0	1	0	0	0	2	110.6156869
464	138	88	0	2	72.0054757	1	1	1	275	9.182	412.88	9.83	4.86	9156.7	59.5	57.44319449	7.1	48.8	93.58925846	2	19	16	4	5.47	1.28	1.29	26.63495838	0	0	0	1	1	1	0	1	1	0	0	0	1	114.9849729
465	160.6666667	99.33333333	0	1	65.53593429	4	3	2	196	2.019	254.663	32.06	9.13	8528	31.3	32.44574491	3.5	70.7	93.40270111	1	22	19	7	4.4	1.26	0.88	25.81496686	0	0	0	1	3	2	0	1	1	1	1	0	3	102.9777781
466	163.3333333	90.66666667	0	2	62.71868583	1	1	1	225	4.494	308.483	13.75	7.31	19180	40.5	18.66667748	4.6	59.9	93.38441258	1	20	17	7	5.47	2	1.13	23.23345618	0	0	0	0	1	1	0	0	1	1	1	0	2	93.34705683
467	158.6666667	89.33333333	0	2	66.78986995	1	1	1	299	3.812	270.625	21.29	5.15	11800.1	56.4	42.25265657	5	55.1	93.28004968	2	19	16	3	6.47	2.96	1.11	27.77744519	0	0	0	1	1	1	0	1	1	0	0	0	1	101.4886713
468	157.3333333	81.33333333	0	2	64.58590007	1	1	1	242	10.919	1228.34	9.99	4.72	2593	10.4	35.45613776	5.4	57.8	93.25607878	2	20	17	5	6.67	1.22	1.35	27.9161008	0	0	0	1	1	1	0	1	1	0	0	0	1	96.69412358
469	144.6666667	101.3333333	0	1	62.78439425	3	2	1	475	5.892	269.792	12.38	5.32	8263	10.8	11.55437893	7.1	74.5	93.19848477	1	23	20	5	3.73	1.58	0.9	29.06976744	0	0	0	0	2	1	0	0	1	0	1	0	3	97.78823836
470	154.6666667	84.66666667	0	2	62.13278576	1	1	1	231	6.978	402.135	10.54	5.56	6547	10.8	14.58283689	6.6	61.2	93.10950836	2	22	18	5	5.27	1.94	1.37	24	0	0	0	0	1	1	0	0	1	0	0	0	1	91.23626427
471	138	87.33333333	0	1	64.49281314	4	1	1	323	8.107	274.668	16.14	5.84	9820	10.4	9.362297882	7.7	58.3	93.05301297	1	22	19	7	8.02	2.08	1.31	25.84754086	0	0	0	0	3	1	0	0	1	0	0	0	2	95.76580264
472	131.3333333	72	0	2	67.94250513	1	1	1	229	17.499	331.181	10.29	5.32	4469	10.8	21.36357867	6.9	54.3	92.97412447	1	22	19	5	3.84	0.79	1.14	20.22222222	0	0	0	0	1	1	0	0	1	0	0	0	1	102.8582247
473	140.6666667	98.66666667	0	2	66.05612594	1	1	1	219	NA	NA	10.96	5.32	5128.6	18.7	32.23319697	5.5	56.6	92.93718407	1	20	17	16	7.39	1.95	1.34	26.53392395	0	0	0	1	1	1	0	1	1	0	0	0	1	98.61210796
474	159.3333333	88.66666667	0	2	71.43874059	1	1	1	212	12.083	580.001	8.19	6.01	3921.8	10.4	23.44274701	5.6	50.6	92.84950134	2	22	19	6	4.57	0.91	1.51	24.54870065	0	0	0	0	1	1	0	0	1	0	0	0	1	110.4547781
475	156	96	0	1	66.4312115	4	4	1	406	4.655	331.985	16.52	5.34	4820	14.2	26.04365357	4.7	70.7	92.81713684	2	23	19	4	6.18	2.97	0.98	25.95155709	0	0	0	0	3	3	0	0	1	0	0	0	3	102.6945281
476	149.3333333	77.33333333	0	2	65.47843943	1	1	1	272	5.122	258.627	13.97	7.01	8592	120	123.4660577	4.5	57.7	92.72602674	2	22	19	2	6.44	1.09	1.67	24.30833281	0	0	0	1	1	1	0	1	1	1	0	0	1	96.61797166
477	151.3333333	80	0	1	67.95619439	4	4	1	251	6.357	322.111	14.31	6.07	7140.2	59.5	73.66601762	6.7	69.2	92.64107754	1	20	19	6	6.1	0.68	1.54	21.60410478	0	0	0	1	3	3	0	1	1	0	0	0	2	104.7837478
478	158.6666667	97.33333333	0	1	71.10472279	4	1	1	268	10.068	343.964	11.94	4.74	4659	11.4	21.6308081	4.8	65.7	92.56833623	1	19	16	7	5.26	1.34	0.94	18.9164371	0	0	0	0	3	1	0	0	1	0	0	0	3	110.2333578
479	156.6666667	68.66666667	0	1	69.3798768	3	1	1	324	9.751	300.77	12.77	5.08	9584	33.3	30.71553131	6	67.8	92.49292147	2	22	20	5	6.45	0.94	1.62	24.46626836	0	0	0	1	2	1	0	1	1	0	0	0	1	106.8339746
480	137.3333333	64	0	2	62.91854894	4	1	1	323	4.151	316.752	16.36	5.22	18980	11	5.12338604	5.8	61.5	92.44813835	4	23	19	3	4.28	1.47	0.87	26.47918188	0	0	0	0	3	1	0	0	1	0	0	0	1	90.49171186
481	168	66.66666667	0	1	63.38945927	4	1	1	246	8.101	448.064	11.56	5.08	9405	18.2	17.10697386	6	75.2	92.44717493	2	20	17	4	4.16	0.7	0.95	21.44720911	0	0	0	0	3	1	0	0	1	0	1	0	2	96.5503849
482	152.6666667	96.66666667	0	1	64.90349076	1	1	1	317	5.402	336.438	15.38	5.07	492	29.7	533.6443923	8.1	73.4	92.38451054	2	22	19	4	4.46	1.28	1.07	21.64479199	0	0	0	2	1	1	0	1	1	0	0	0	2	98.81325137
483	164	90	0	2	73.83162218	1	1	2	280	8.923	230.608	26.85	8.15	4098	10.4	22.43478897	4.5	49	92.27211987	1	19	16	5	5.79	4.23	0.85	25.69337289	0	0	0	0	1	1	0	0	1	1	1	0	1	113.8631718
484	162	90	0	1	63.47433265	4	4	1	406	6.329	371.358	8.16	5.13	8503	10.4	10.81239153	5.2	75.5	92.2410105	2	22	20	3	5.6	1.34	1.54	23.66524436	0	0	0	0	3	3	0	0	1	0	1	0	2	96.08169429
485	149.3333333	95.33333333	0	2	74.30800821	1	1	1	208	4.624	271.47	15.82	4.66	8880	15.5	15.43047645	4.6	48.6	92.21219087	1	23	19	6	7.61	2.58	1.15	22.58178868	0	0	0	0	1	1	0	0	1	0	0	0	1	114.795345
486	154	90	0	1	67.11841205	4	4	1	252	4.982	378.646	12.04	6.88	5870	10.4	15.66231094	6.1	71.1	92.15622205	2	22	19	4	6.1	1.37	1.49	24.14151925	0	0	0	0	3	3	0	0	1	0	0	0	2	101.8151673
487	148.6666667	80	0	1	68.76933607	4	2	1	328	4.977	215.775	11.99	5.19	10954.9	50.9	41.07428085	6.1	69.3	92.0587662	2	22	18	2	3.92	1.87	0.8	29.22299114	0	0	1	1	3	1	1	1	1	0	0	0	1	104.3569925
488	154.6666667	95.33333333	0	1	65.10882957	1	4	1	360	5.575	302.69	12.97	9.45	6917	26.7	34.12354082	4.4	73.8	92.0455168	1	22	19	7	5.3	1.24	1.28	24.04486144	0	0	0	1	1	3	0	1	1	1	0	0	1	98.1325127
489	154.6666667	80	0	1	64.55578371	4	4	1	349	4.689	500.474	9.42	5.34	4962	10.4	18.52836864	4.5	74.9	91.843618	1	20	17	10	5	0.79	2.16	22.00398597	0	0	0	0	3	3	0	0	1	0	0	0	1	96.63846063
490	160.6666667	94.66666667	0	1	66.2587269	1	4	1	349	8.363	406.004	13.13	6.44	297.2	19.6	582.9990805	5.9	73	91.71493417	1	22	19	6	6.92	2.2	1.26	29.10187256	0	0	0	2	1	3	0	1	1	0	1	0	2	99.02205404
491	162	61.33333333	0	1	62.91307324	4	4	1	265	9.296	377.649	14.82	4.48	8174	17.5	18.92622587	5.4	77.4	91.66424745	2	22	18	2	7.08	0.82	2.43	21.52873038	0	0	0	0	3	3	0	0	1	0	1	0	3	93.53354324
492	172.6666667	78.66666667	0	2	66.72689938	1	1	1	219	10.613	468.286	10.35	5.98	7094	10.4	12.95993307	4.6	58.3	91.60407587	1	20	17	7	6.58	1.27	1.93	19.6311176	0	0	0	0	1	1	0	0	1	0	1	0	1	95.10605321
493	120	90	0	1	64.7008898	3	1	1	298	10.534	363.379	12.23	5.91	8616	41.9	42.9901476	11.3	75.2	91.59943514	1	20	17	5	4.03	0.79	1.34	22.03856749	0	0	0	1	2	1	0	1	1	0	0	0	1	96.14986716
494	155.3333333	81.33333333	0	1	73.28952772	1	1	1	185	11.958	672.468	11.5	5.46	14700	122	73.36739505	8.2	65	91.56070719	2	22	20	3	5.12	0.94	1.39	21.92612582	0	0	1	1	1	1	1	1	1	0	0	0	1	110.9208871
495	157.3333333	86	0	1	69.92744695	4	4	1	276	4.126	266.779	11.29	5.17	9424	13.5	12.66365571	7.8	69	91.47584389	1	22	19	8	4.7	0.71	1.75	24.23503014	0	0	0	0	3	3	0	0	1	0	0	0	2	104.5258071
496	150	77.33333333	0	2	69.76043806	1	1	1	183	5.351	505.89	10.96	6.51	5693	10.8	16.7703905	6.3	55.2	91.29925276	2	20	18	2	4.36	1.21	0.98	27.03893607	0	0	0	0	1	1	0	0	1	0	0	0	1	100.3858268
497	152	83.33333333	0	1	61.13894593	3	4	1	302	3.74	500.471	19.7	7.07	4052	14	30.54352819	5.2	79.9	91.29779895	2	22	20	2	4.95	0.85	1.7	20.01836547	0	0	0	1	2	3	0	1	1	1	0	0	3	90.68956765
498	149.3333333	104	0	1	62.97878166	4	1	1	410	4.197	258.159	17.44	5.05	4699	10.4	19.56538949	6.7	78.1	91.2835407	2	22	20	3	4.43	0.85	1.05	25.79951626	0	0	0	0	3	1	0	0	1	0	1	0	1	92.54716749
499	158	83.33333333	0	1	67.01437372	4	4	1	417	8.034	342.068	16.67	4.92	1096	10.4	83.88482227	8.2	73.1	91.17807556	2	23	19	3	4.56	1.46	0.92	24.04486144	0	0	0	1	3	3	0	1	1	0	0	0	2	98.63842032
500	143.3333333	90	0	1	67.35386721	3	1	1	326	2.829	388.085	17.02	5.61	7629	33.1	38.35491127	4.5	72.8	91.11476435	2	23	19	2	5.12	1.6	1.02	33.56401384	0	0	0	1	2	1	0	1	1	0	0	0	2	99.00603118
501	162	80.66666667	0	1	66.65297741	4	4	1	268	5.455	441.102	14.29	5.89	5893	10.8	16.2012274	5	73.7	91.10324709	1	20	17	5	3.91	0.84	1.15	24.7169594	0	0	0	0	3	3	0	0	1	0	1	0	1	97.81962814
502	148.6666667	80.66666667	0	2	63.32922656	1	1	1	248	4.544	536.724	10.52	6.7	12686.7	21.7	15.120692	3.8	62.4	91.06915508	1	20	19	5	5.79	0.9	1.79	21.75546853	0	0	NA	0	1	1	NA	0	1	0	0	0	2	88.86977845
503	140	80.66666667	0	2	68.47912389	1	1	1	407	17.53	408.086	13.67	6.04	1141	64	495.8552698	6.5	57.3	90.9999765	1	22	20	5	5.2	1.31	0.79	28.4529321	0	0	1	2	1	1	1	1	1	0	0	0	1	96.51482241
504	156	102	0	1	61.38261465	3	3	1	302	9.011	462.114	13.77	5.91	25100	254	89.4582913	4.3	80.1	90.86660018	1	23	19	5	5.88	1.63	0.96	20.90419501	0	0	2	1	2	2	1	1	1	0	1	0	2	90.3553186
505	163.3333333	80	0	1	65.36892539	4	1	1	288	5.422	266.459	13.73	5.23	6897	334	428.1015935	8	75.9	90.82406749	3	19	16	15	5.85	1.21	1.23	19.53125	0	0	1	2	3	1	1	1	1	0	1	0	1	94.92912231
506	162.6666667	96	0	1	63.90965092	4	4	1	548	5.93	506.993	13.65	3.58	4554	31.8	61.72977546	6.6	77.9	90.78420737	1	20	17	7	3.99	1	1.48	23.4375	0	0	0	1	3	3	0	1	1	0	1	0	3	92.54535879
507	134	68.66666667	0	2	73.34428474	1	1	1	195	5.7	387.321	14.11	7.74	5216	43.6	73.8940568	6.5	52.1	90.73861436	1	22	19	6	5.36	1.96	0.99	24.66666667	0	0	0	1	1	1	0	1	1	1	0	0	1	106.2240061
508	150	82	0	2	69.74401095	1	1	2	226	7.829	509.843	10.73	11.04	3460.3	43.8	111.8976488	4.5	56.4	90.66600282	2	20	18	3	6.18	2.78	1.06	27.79939953	0	0	0	1	1	1	0	1	1	1	0	0	1	97.92977859
509	169.3333333	92	0	2	60.43258042	1	4	1	177	6.208	392.201	8.78	5.04	4261	10.4	21.5765701	4.8	63.7	90.65293095	2	22	20	4	4.99	2.15	1.32	20.22348743	0	0	0	0	1	3	0	0	1	0	1	0	2	87.60881725
510	161.3333333	91.33333333	0	1	67.77275838	4	1	1	323	3.201	311.851	17.89	6.87	6802	10.8	14.0361413	5.4	73.2	90.64268592	1	22	19	7	4.76	2.41	0.74	22.03856749	0	0	0	0	3	1	0	0	1	0	1	0	1	98.25821553
511	155.3333333	97.33333333	0	1	72.20807666	1	4	1	256	20.044	420.038	17.56	6.96	6611	60.7	81.16749398	4.5	68	90.56379299	1	22	18	6	4.84	0.84	1.77	17.52781588	0	0	0	1	1	3	0	1	1	0	0	0	1	105.611366
512	152.6666667	95.33333333	0	2	67.58932238	1	1	1	270	7.349	266.746	10.33	6.68	6464	10.4	14.22304536	4.6	59.3	90.54275813	1	24	20	5	5.89	0.97	1.35	26.79122646	0	0	0	0	1	1	0	0	1	0	0	0	1	93.01487235
513	141.3333333	88	0	1	72.96919918	4	4	1	211	5.146	373.933	21.77	7.37	8889	28.6	28.44289057	5.1	67.2	90.52009468	2	20	18	2	6.2	0.9	1.26	20.55075256	0	0	0	0	3	3	0	0	1	1	0	0	1	106.8359416
514	147.3333333	72.66666667	0	2	66.78986995	1	2	2	324	10.461	377.491	13.51	10.28	5215	17.6	29.83451338	5.2	60.5	90.45448941	2	22	18	2	7.25	1.82	1.05	24.79666733	0	0	0	0	1	1	0	0	1	1	0	0	1	91.10890134
515	169.3333333	89.33333333	0	2	70.7816564	1	1	2	247	12.925	277.324	14.53	6.56	8438	19.6	20.53417003	8.7	55.6	90.43157396	1	22	19	8	5.54	1.85	1.33	24.90685694	0	0	0	0	1	1	0	0	1	1	1	0	1	99.25960609
516	155.3333333	88.66666667	0	1	64.23545517	2	3	1	332	6.135	479.702	13.32	5.99	11266	16.1	12.63329777	8.8	78.4	90.33880714	1	22	19	7	5.16	1.62	0.83	22.41026928	0	0	0	0	1	2	0	0	1	0	0	0	2	91.76981075
517	155.3333333	95.33333333	0	1	67.38672142	4	1	1	285	4.443	413.764	21.07	8.04	7343	10.4	12.52046373	7.2	74.3	90.33335092	1	20	18	7	6.9	1.31	1.1	28.95900015	0	0	0	0	3	1	0	0	1	1	0	0	4	96.69347728
518	146	100.6666667	0	1	63.96988364	4	4	2	361	11.527	481.405	14.68	10.16	3653	13.2	31.94367382	7.7	79.7	89.77176535	2	23	19	2	7.53	2.88	1.24	29.34003963	1	1	0	1	3	3	2	3	1	1	1	0	5	90.12035967
519	160.6666667	91.33333333	0	1	66.13004791	4	4	1	333	4.111	290.001	16.22	4.88	8265	88.9	95.08664115	7	77.1	89.75919984	2	22	20	2	4.5	1.17	1.67	18.85328171	1	1	0	1	3	3	2	3	1	0	1	0	3	93.00732244
520	159.3333333	90	0	1	72.32306639	3	1	1	191	6.337	734.536	13.88	5.07	6056	61.3	89.48190299	5.8	69.6	89.62982817	2	22	18	4	6.14	0.5	2.42	27.03287197	1	1	0	1	2	1	2	3	1	0	0	0	1	102.7814165
521	133.3333333	75.33333333	0	2	68.50924025	1	1	1	382	5.785	219.997	10.58	5.53	12423.7	22.4	15.93887505	4.2	60	89.61289586	1	22	17	6	4.69	0.94	1.64	30.04001231	1	1	0	0	1	1	2	2	1	0	0	0	1	91.51223087
522	151.3333333	96	0	1	69.11430527	1	4	1	415	11.554	476.095	16.8	4.4	12946.2	25.2	17.20754177	7.6	73.7	89.5416219	3	23	19	10	6	1.6	2.37	18.81892431	1	1	0	0	1	3	2	2	1	0	0	0	2	97.10220318
523	162.6666667	88.66666667	0	2	61.66735113	1	1	1	329	6.365	284.088	14.51	5.05	8033	15.7	17.27756315	4.7	64	89.36096636	2	23	19	5	4.32	3.12	0.91	26.33486103	1	1	0	0	1	1	2	2	1	0	1	0	1	86.77804237
524	149.3333333	79.33333333	0	1	61.87268994	4	1	1	288	10.123	466.356	10.99	5.39	7598	10.8	12.56565321	10	81	89.33929175	1	22	18	6	4.66	1.31	0.98	29.76066597	1	1	0	0	3	1	2	2	1	0	0	0	2	89.05388076
525	159.3333333	92	0	1	68.58316222	4	4	1	329	6.514	408.701	12.04	5.01	6290	10.8	15.17866981	4.2	74.8	89.33073821	1	22	17	5	3.25	0.97	0.94	22.32142857	1	1	0	0	3	3	2	2	1	0	0	0	2	95.60580453
526	159.3333333	97.33333333	0	1	70.4476386	3	4	1	465	9.181	244.991	15.01	4.64	9864	13.6	12.18839298	6.9	73.7	88.70687663	1	19	16	5	6.11	1.46	1.57	23.71125254	1	1	0	0	2	3	2	2	1	0	0	0	1	96.72628093
527	170	100	0	2	61.27036277	1	1	1	212	6.137	356.852	11.94	6.24	7487.9	10.4	12.27817749	4.7	64.6	88.60524765	2	22	17	4	6	1.48	1.04	29.33333333	1	1	0	0	1	1	2	2	1	0	1	0	1	85.96122501
528	162	90.66666667	0	1	67.9890486	1	4	1	365	6.63	791.281	11.46	5.69	6113	10.4	15.03971294	5.9	77.3	88.50039328	1	20	17	10	6.59	0.88	1.77	23.78853239	1	1	0	0	1	3	2	2	1	0	1	0	1	92.20927606
529	180.6666667	100	0	2	69.88364134	1	1	1	278	6.562	435.723	11	5.51	6313	39.1	54.75219967	4.6	61.1	88.22298722	2	20	17	4	7.36	3.56	1.61	25.36952432	1	1	0	1	1	1	2	3	1	0	1	0	1	89.25303128
530	179.3333333	101.3333333	0	1	64.09308693	4	4	1	293	5.612	261.066	18.21	5.18	6970	93.5	118.5876427	5.2	80.8	88.21992382	1	22	18	6	5.69	0.88	1.37	21.38471131	1	1	0	1	3	3	2	3	1	0	1	0	1	88.67138181
531	152	75.33333333	0	1	69.80698152	4	1	1	316	5.825	318.352	13.99	5.87	7759	26.1	29.73687717	5.6	75.6	88.17966673	2	22	19	4	5.33	1.07	0.97	21.76870748	1	1	0	0	3	1	2	2	1	0	0	0	1	94.10078309
532	138.6666667	92	0	1	65.70294319	4	2	1	326	9.734	194.147	21.05	6.2	3210	19.4	53.42657096	7.2	80.1	88.15034781	1	23	19	7	3.28	1.59	0.77	25.06069387	1	1	0	1	3	1	2	3	1	0	0	0	1	89.11631402
533	149.3333333	91.33333333	0	1	62.97604381	1	4	1	316	5.621	446.32	10.39	5.81	6713	10.4	13.69548119	5.5	81.4	88.12313301	2	23	19	4	7.62	0.92	1.94	23.94111981	1	1	0	0	1	3	2	2	1	0	0	0	3	88.23191265
534	161.3333333	94.66666667	0	1	62.7926078	4	1	1	400	6.652	348.482	30.43	5.76	9447.5	10.4	9.731438497	4.5	81.5	88.10588203	1	20	17	6	4.93	0.93	1.27	23.94111981	1	1	0	0	3	1	2	2	1	0	1	0	1	88.15918122
535	160.6666667	78.66666667	0	1	67.96440794	3	2	1	331	4.784	310.023	13.43	5.6	8712	28.6	29.02075922	6.2	78.2	88.09559024	2	20	19	3	5.14	1.74	0.97	25.51827619	1	1	0	0	2	1	2	2	1	0	1	0	2	90.99239848
536	168	87.33333333	0	1	69.87542779	3	2	1	313	9.605	1098.875	11.24	5.49	16210	10.8	5.889810802	7.6	76.7	87.61555249	1	20	17	6	6.15	0.84	1.85	20.44913742	1	1	0	0	2	1	2	2	1	0	1	0	1	92.52671395
537	180.6666667	85.33333333	0	2	66.68856947	NA	1	1	252	5.031	386.439	11.23	5.8	8272	10.4	11.11433332	3.6	63.2	87.58586191	1	20	17	5	5.31	2.94	1	26.63891779	1	1	0	0	NA	1	2	2	1	0	2	0	1	86.65882985
538	160.6666667	80	0	1	69.92197125	4	4	1	354	7.116	235.825	22.46	5.55	7150	15.5	19.16400431	6.6	76.8	87.54002061	2	22	18	5	5.37	0.6	1.37	21.38560927	1	1	0	0	3	3	2	2	1	0	1	0	1	92.37520952
539	170	110.6666667	0	1	71.94524298	4	3	1	354	4.147	453.959	34.53	4.85	6773	13.4	17.48977918	6.3	74.4	87.4381842	1	23	19	7	4.55	2.28	0.96	21.1552942	1	1	0	0	3	2	2	2	1	0	1	0	3	95.26914496
540	169.3333333	91.33333333	0	1	71.33196441	3	3	1	271	7.505	303.569	13.97	6.66	3913.3	10.8	24.39726908	5	75.2	87.43051463	1	20	17	8	4.97	0.89	0.98	20.3807411	1	1	0	0	2	2	2	2	1	0	1	0	2	94.2641988
541	142.6666667	90	0	1	63.69062286	4	4	1	336	4.237	396.811	15.29	6.04	50130	44.7	7.882616936	5.7	81.6	87.42213923	2	22	18	4	5.41	1.53	1.06	27.36455464	1	1	1	0	3	3	3	2	1	0	0	0	2	87.78111422
542	151.3333333	70.66666667	0	1	71.06091718	1	1	1	460	6.329	337.756	16.22	3.83	9799	10.4	9.382361997	4	75.6	87.40635444	2	22	19	5	5.15	1.4	1.2	28.14716464	1	1	0	0	1	1	2	2	1	0	0	0	1	93.76130684
543	141.3333333	88.66666667	0	1	64.00821355	4	3	1	283	3.842	322.349	56.36	5.68	10695	10.4	8.596331482	7.9	81.6	87.227322	1	20	17	6	5.33	1.31	1.13	22.12224866	1	1	0	0	3	2	2	2	1	0	0	0	3	87.69252323
544	154	71.33333333	0	2	74.69678303	1	1	1	273	4.968	326.114	10.55	6.31	9620	30.5	28.02756516	6.4	57.7	86.91180615	1	24	20	6	5.2	2.68	0.99	24.65303141	1	1	0	0	1	1	2	2	1	0	0	0	1	94.06879689
545	131.3333333	96	0	1	68.03011636	4	3	1	357	5.132	382.493	16.66	5.88	28380	37.4	11.64983608	7.6	80	86.85209942	1	21	19	8	5.53	2.04	1.12	25.96454217	1	1	0	0	3	2	2	2	1	0	0	0	1	88.616515
546	162	94	0	1	74.47775496	3	4	1	305	2.778	307.203	53.32	6.53	8621	10.8	11.07456595	4.7	72.8	86.6673555	1	22	17	7	5.83	1.61	1.02	25.6244798	1	1	0	0	2	3	2	2	1	0	1	0	1	97.00583341
547	160.6666667	70	0	2	63.11019849	1	1	1	219	5.719	281.351	16.17	4.57	11162	26.6	21.06688003	5.1	65.1	86.65592476	2	22	16	5	5.29	1.87	1.3	22.21296682	1	1	0	0	1	1	2	2	1	0	1	0	2	84.68960254
548	156	90	0	2	73.31690623	4	1	1	259	6.159	252.141	13.96	5.15	7438	72.3	85.92958747	6.6	60.5	86.40079941	4	22	17	5	6.03	2.08	1.07	20.00823196	1	1	0	1	3	1	2	3	1	0	0	0	1	89.40063889
549	167.3333333	70.66666667	0	1	65.85900068	3	1	1	518	5.064	372.053	29.05	5.48	27710	11.5	3.668782097	5.2	81.4	86.3564427	1	20	17	6	4.23	1.34	1	29.75778547	1	1	0	0	2	1	2	2	1	0	1	0	3	87.43381373
550	150	102	0	2	67.71800137	1	1	1	202	5.903	357.827	16.33	5.36	6308.4	10.4	14.57386425	8.7	63.6	86.29403212	2	22	19	2	8.11	1.77	1.57	27.67873898	1	1	0	0	1	1	2	2	1	0	1	0	1	85.76306888
551	176	78	0	2	67.25256674	1	1	1	221	4.962	669.708	10.02	5.49	2372	15.7	58.51208465	4.9	63.8	86.24861697	1	20	17	6	8.19	1.92	1.68	28.04024531	1	1	0	1	1	1	2	3	1	0	1	0	1	85.5726144
552	162	90.66666667	0	2	61.5687885	1	1	1	255	5.178	416.261	14.96	6.26	7139	10.4	12.87824138	4.6	67.8	83.39949778	2	22	17	2	7.98	1.41	1.55	22.91039251	1	1	0	0	1	1	2	2	1	0	1	0	1	81.21635477
553	160.6666667	96.66666667	0	2	66.50239562	4	1	1	288	10.407	272.28	16.95	5.48	10918.1	334	270.4331972	7	65.9	83.37511764	2	19	14	5	5.61	1.53	1.7	18.98659072	1	1	2	1	3	1	3	3	1	0	1	0	1	82.62149041
554	162	80.66666667	0	1	74.00684463	1	4	1	174	5.701	339.579	15.7	5.85	10181.9	17.2	14.93345244	6.3	80	83.28116813	2	24	20	4	5.61	0.9	2.24	28.01713278	1	1	2	0	1	3	3	2	1	0	1	0	1	87.11457452
555	168	90.66666667	0	1	72.92539357	4	1	1	303	5.114	250.65	14.89	6.12	7833	17.2	19.41158169	6	80.6	83.16158829	2	20	19	4	4.91	0.57	1.31	20.99982413	1	1	0	0	3	1	2	2	1	0	1	0	1	86.62511559
556	159.3333333	99.33333333	0	1	71.11019849	1	4	1	361	4.561	690.818	11.95	4.54	7914	110	122.8732209	8	81.6	82.98242995	2	22	16	3	4.48	0.64	1.6	24.28097534	1	1	0	1	1	3	2	3	1	0	0	0	3	85.83931455
557	150	79.33333333	0	1	67.81930185	4	4	1	329	3.261	212.326	36.15	5.41	10661.1	10.8	8.955345424	6.7	83.2	82.95262933	2	20	17	2	6.52	0.99	1.32	26.81161697	1	1	0	0	3	3	2	2	1	0	0	0	3	84.74846028
558	169.3333333	110	0	1	69.82340862	4	1	1	382	3.725	541.094	17.68	5.44	5392.7	10.4	17.0485592	6.4	82.3	82.87562665	2	22	19	4	5.87	2.08	1.22	25.51020408	1	1	0	0	3	1	2	2	1	0	1	0	1	85.31300428
559	150	69.33333333	0	2	63.80561259	1	1	2	229	12.034	330.81	8.19	12.56	6983	11.3	14.30530115	6.1	67.4	82.68873079	2	19	14	3	8.06	1.51	1.32	27.21088435	1	1	0	0	1	1	2	2	1	1	0	0	1	81.18258755
560	160.6666667	70	0	1	70.87200548	4	4	1	431	6.272	401.077	12.16	4.94	2505	12	42.34811847	7.1	82.1	82.50976319	1	20	17	6	5.53	1.05	1.6	21.04369584	1	1	0	1	3	3	2	3	1	0	1	0	1	85.29439363
561	160.6666667	80	0	2	72.7118412	1	1	1	378	4.899	307.48	23.72	5.11	18890	22.1	10.34239021	3.9	64.2	82.37882659	1	19	15	10	6.26	1.39	1.29	27.19178983	1	1	0	0	1	1	2	2	1	0	1	0	1	83.62218228
562	137.3333333	72	0	2	63.77549624	4	1	1	215	8.472	470.699	11.34	4.93	9690	31	28.28124475	5.3	67.7	82.2633361	2	20	17	4	5.83	1.24	1.27	29.51593861	1	1	0	0	3	1	2	2	1	0	0	0	1	80.77532402
563	150	72.66666667	0	2	68.70362765	1	1	1	308	6.155	392.448	11.23	6.78	6110	21.7	31.39634749	6.4	65.8	82.24668616	2	22	16	2	6.48	1.5	1.65	22.50692521	1	1	0	1	1	1	2	3	1	0	0	0	1	82.2210861
564	168	90	0	2	60.56947296	1	1	2	224	10.73	527.895	14.78	14.42	5715	16.5	25.52279975	7.3	70.8	79.70371972	2	19	16	3	9.08	1.45	1.25	27.58381235	1	1	0	0	1	1	2	2	1	1	1	0	1	77.51519852
565	160	78	0	1	70.16563997	3	4	1	407	4.743	254.451	9.94	5.34	1247	10.8	76.56281724	7.6	85	79.5121839	2	20	17	5	3.6	2.41	1	27.51338489	1	1	0	1	2	3	2	3	1	0	1	0	1	82.11190845
566	140.6666667	100	0	2	67.20328542	1	1	1	235	8.71	441.717	15.18	5.07	7622	13.3	15.42564385	7.5	68.4	79.31363573	1	21	16	7	6.78	1.19	1.78	22.34778209	1	1	0	0	1	1	2	2	1	0	1	0	3	78.97829418
567	150	96.66666667	0	1	61.38261465	4	1	1	386	5.263	427.086	13.09	5.17	3068.1	40.8	117.5577475	7.3	89.8	79.13796893	1	20	17	8	5.5	0.65	1.72	21.08281329	1	1	0	1	3	1	2	3	1	0	0	0	1	79.18898066
568	161.3333333	90	0	1	70.7871321	3	3	1	260	6.217	321.739	14.86	5.12	5638	10.8	16.93398955	5.6	85.2	78.94119113	2	19	16	3	4.47	1.26	0.79	26.45477288	1	1	0	0	2	2	2	2	1	0	1	0	2	81.74305021
569	166.6666667	88.66666667	0	2	72.71731691	1	1	1	178	10.678	416.597	10.75	5.46	7609	42.5	49.37668729	6.4	66.6	78.80039644	4	20	17	6	4.63	0.97	1.71	17.82698442	1	1	0	1	1	1	2	3	1	0	1	0	1	80.15322851
570	169.3333333	109.3333333	0	1	66.07802875	1	1	1	269	9.807	303.988	15.53	6.65	4890	16.2	29.28645187	5.8	69.5	78.41586456	2	21	14	2	5.98	1.86	1.18	21.03028361	1	1	0	0	1	1	2	2	1	0	1	0	1	77.80378264
571	147.3333333	82.66666667	0	1	74.14099932	3	1	1	399	7.224	267.453	16.5	5.85	33890	144	37.56224377	4	84.9	77.43261608	1	20	18	8	4.94	1.35	1.23	28.04037814	1	1	0	1	2	1	2	3	1	0	0	0	2	81.3087943
572	161.3333333	98	0	1	62.76796715	1	1	1	278	6.959	501.324	12.63	6.73	854	49.6	513.4337455	5.4	90.7	77.43234551	1	21	16	6	4.39	1.49	1.18	28.95900015	1	1	0	2	1	1	2	3	1	0	1	0	1	77.92902127
573	149.3333333	88.66666667	0	2	60.43258042	1	1	1	405	12.83	148.325	11.04	6.72	3351	23	60.67559052	4.9	72.6	77.39520401	2	21	14	4	4.84	2.2	1.17	24.00548697	1	1	0	1	1	1	2	3	1	0	0	0	3	75.33622628
574	150	90	0	1	62.9650924	4	4	1	405	2.72	379.931	46.63	5.57	16168	15.8	8.638958545	5.1	91.2	76.81295717	2	24	18	4	4.06	4.12	0.75	26.6727633	1	1	0	0	3	3	2	2	1	0	0	0	2	77.38691715
575	152.6666667	70.66666667	0	2	71.52635181	1	1	1	325	10.176	277.761	13.85	5.06	3532	19.4	48.55585866	8.8	68.8	76.40075709	3	20	17	8	4.39	1.4	1.03	23.68317179	1	1	NA	1	1	1	NA	3	1	0	0	0	1	77.46206895
576	164	101.3333333	0	2	67.8329911	3	1	2	260	10.045	235.991	14.44	6.88	6645	10.4	13.83563058	4.5	70.3	76.39072324	1	25	18	5	7.31	2.48	1.43	24.26241115	1	1	0	0	2	1	2	2	1	1	1	0	1	76.37545346
577	144	91.33333333	0	1	70.58453114	1	4	1	249	9.538	357.572	17.58	5.5	7055	16.5	20.67509576	6.2	87.8	76.23218373	1	25	18	7	6.06	0.67	1.45	25.06574622	1	1	0	0	1	3	2	2	1	0	0	0	1	79.00201188
578	150	89.33333333	0	1	60.65160849	4	1	1	429	6.23	258.655	19.73	8.14	28300	334	104.3327452	9.1	96.3	73.10076603	1	19	16	7	6.44	1.24	1.53	28.125	1	1	2	1	3	1	3	3	1	1	0	0	1	73.23136532
579	156.6666667	97.33333333	0	1	65.59342916	4	4	1	244	5.858	242.343	26.14	6.54	4570	76.4	147.7875202	7.7	93.6	73.07643312	2	18	15	2	6.99	2.64	1.49	27.65398231	1	1	1	1	3	3	3	3	1	0	0	0	1	74.48072242
580	154	90	0	2	73.44832307	1	2	1	324	4.212	272.6	22.39	6.02	2885.6	10.4	31.86088342	6.2	70.6	73.05900341	1	20	17	8	7.36	1.41	1.25	22.30104785	1	1	0	1	1	1	2	3	1	0	0	0	1	74.78384933
581	160.6666667	91.33333333	0	2	72.5174538	1	1	1	284	4.823	416.837	9.01	5.36	2973	10.4	30.92423989	4.8	71	73.03770773	2	19	16	3	3.93	0.68	1.32	21.71529769	1	1	0	1	1	1	2	3	1	0	1	0	1	74.49048327
582	169.3333333	89.33333333	0	1	69.42094456	3	1	2	322	NA	NA	14.01	6.69	6257	141	199.2111127	8.8	91.6	73.01993067	1	18	16	7	6.68	1.7	1.07	19.53249788	1	1	2	1	2	1	3	3	1	1	1	0	3	75.48643339
583	160	90	0	2	68.72005476	1	1	1	312	5.172	455.449	13.79	5.65	2688	10.4	34.20303765	7	73	72.53474041	2	18	16	3	7.97	2.28	1.22	28.22897867	1	1	0	1	1	1	2	3	1	0	1	0	1	72.93235427
584	168.6666667	112	0	2	65.86173854	1	1	1	277	6.136	398.356	17.72	6.42	31856	47	13.0426914	7.8	74.3	72.44325166	2	22	19	4	7.65	2.62	1.25	30.49352599	1	1	0	0	1	1	2	2	1	0	1	0	1	72.08072307
585	146.6666667	85.33333333	0	2	69.32785763	1	1	2	382	11.779	555.434	15.45	9.86	3854	334	766.1174598	7.9	72.9	72.34550653	2	23	19	5	4.98	1.35	0.85	22.34121651	1	1	0	2	1	1	2	3	1	1	0	0	1	72.91735662
586	160.6666667	92	0	2	62.76796715	1	1	1	257	4.953	599.288	18.19	7.21	4873.7	28.9	52.42031829	4.8	75.9	72.15217581	2	22	20	5	6.65	1.52	1.53	26.20307382	1	1	0	1	1	1	2	3	1	1	1	0	1	71.02036943
587	172	104.6666667	0	2	68.58316222	2	1	1	387	4.259	297.33	23.12	7.64	32680	36.7	9.927607991	4.5	78.3	66.70571656	2	22	18	5	5.11	2.15	0.86	25.28974155	1	1	0	0	1	1	2	2	1	1	1	0	1	67.29294518
588	160	82	0	2	71.08555784	4	1	1	419	5.476	258.504	15.17	5.86	7539.2	13.1	15.36054535	5.8	77.4	66.46591923	1	23	20	8	5.84	1.83	0.99	23.90246042	1	1	0	0	3	1	2	2	1	0	1	0	1	67.70240172
589	161.3333333	90	0	1	68.75290897	4	4	1	362	4.122	346.691	17.74	5.8	27920	13	4.116124875	5.6	99.4	66.46161889	1	17	15	8	5.38	1.2	1.34	19.48036136	1	1	0	0	3	3	2	2	1	0	1	0	1	68.82795746
590	156	70.66666667	0	1	70.33538672	4	4	1	394	3.859	1108.52	15.23	5.32	724	10.4	126.9858635	6.9	98.7	66.29089317	2	19	15	3	5.93	1.15	1.37	25.46847115	1	1	0	1	3	3	2	3	1	0	0	0	1	69.071767
591	149.3333333	80.66666667	0	2	71.28542094	3	1	1	338	8.257	356.341	10.48	3.99	2859	10.8	33.3941354	5.5	77.5	66.26914172	2	20	17	3	5.57	1.92	1.94	18.85882198	1	1	0	1	2	1	2	3	1	0	0	0	1	67.56308206
592	164.6666667	85.33333333	0	2	74.41204654	1	1	1	253	10.059	247.037	19.55	5.21	12611.8	18.1	12.68709242	7	76.7	65.64791714	1	18	12	7	7.95	1.44	1.41	30.62925093	1	1	0	0	1	1	2	2	1	0	1	0	1	67.78370975
593	153.3333333	90	0	1	63.72621492	4	1	1	257	6.688	421.721	11.62	5.52	6352	49	68.19400454	4.5	104.6	64.73399983	2	20	17	2	5.34	0.82	1.14	26.44897959	1	1	0	1	3	1	2	3	1	0	0	0	1	65.90262521
594	154.6666667	90.66666667	0	2	61.96303901	1	1	1	336	9.164	382.779	12.72	5.87	8993	23.3	22.90403144	5.6	83.8	64.37472049	2	24	22	2	5.6	0.97	1.58	25.67451917	1	1	0	0	1	1	2	2	1	0	0	0	1	63.51791382
595	156	82.66666667	0	1	70.42847365	4	1	1	58	3.735	419.659	22.93	5.93	7870	10.4	11.68205403	1.1	101.8	63.81639386	1	23	18	7	4.58	0.21	0.19	24.03460984	1	1	0	0	3	1	2	2	1	0	0	0	1	66.6323334
596	153.3333333	90.66666667	0	2	67.6605065	1	1	1	436	8.842	386.981	14.17	4.75	14968	129	76.18799408	6	82.6	62.93713079	2	21	16	3	6.7	1.73	2.07	26.03749399	1	1	0	1	1	1	2	3	1	0	0	0	1	63.44095823
597	155.3333333	90.66666667	0	1	61.01300479	4	4	1	360	9.649	479.123	15.11	5.02	9518	30.3	28.14216672	7.5	112.7	60.29031658	1	17	13	7	7.01	1.58	1.16	26.88757396	1	1	0	0	3	3	2	2	1	0	0	0	3	61.00394332
598	160	92	0	2	67.71800137	1	1	1	352	5.91	337.022	29.48	6.9	15368	66.8	38.42551653	6.4	87.2	58.92179715	2	16	11	4	7.36	2.66	0.99	27.44829023	2	1	0	1	1	1	2	3	1	0	1	1	1	59.58456882
599	159.3333333	90	0	1	67.37303217	4	1	2	444	2.745	511.104	14.77	8.61	9275	10.4	9.912427515	7.4	113.2	57.3482785	2	23	16	2	6.12	2.02	1.38	29.00934027	2	1	0	0	3	1	2	2	1	1	0	1	2	59.48362191
600	160	88	0	2	71.1211499	1	1	1	300	7.019	278.739	21.81	5.48	3622	62.9	153.5192369	5.5	88	56.89822309	1	16	13	5	4.89	1.57	1.1	26.53243404	2	1	0	1	1	1	2	3	1	0	1	1	1	58.37595647
601	166.6666667	88.66666667	0	2	72.98015058	4	1	1	359	7.701	319.216	18.55	5.58	2754	334	1072.11935	6.2	89	55.39803843	2	21	16	3	5.64	2.66	1	28.84153181	2	1	2	2	3	1	3	3	1	0	1	1	1	57.3186734
602	162	121.3333333	0	1	73.99863107	1	4	1	403	3.278	456.045	83.39	4.5	23650	190	71.02039108	7.6	113	54.85747599	2	20	18	3	5.35	1.05	1.4	27.85200798	2	1	1	1	1	3	3	3	1	0	1	1	3	58.48088363
603	159.3333333	90	0	1	72.24366872	4	4	1	611	18.42	1100.75	22.73	5.95	9099	49.2	47.80045618	8.2	114.7	54.54430868	1	15	11	5	5.02	1.32	1.08	32.89438323	2	1	0	1	3	3	2	3	1	0	0	1	1	57.76254447
604	150.6666667	86.66666667	0	2	72.44079398	1	1	1	324	10.059	387.625	19.12	6.32	112	69	5446.175995	6.2	90.5	54.49594851	1	17	14	7	8.68	1.05	1.4	28.80945982	2	1	1	2	1	1	3	3	1	0	0	1	1	56.30846819
605	168	100	0	1	72.8678987	4	3	1	353	4.422	478.835	20.54	5.07	11802.3	24	17.97650234	11.2	114.4	54.47787763	1	18	16	8	4.62	0.74	1.96	23.046875	2	1	0	0	3	2	2	2	1	0	1	1	1	57.83628217
606	158.6666667	92.66666667	0	1	64.58316222	3	4	1	532	8.884	613.978	12.46	5.87	7130	10.4	12.89449722	10.1	121.4	53.74171524	1	20	15	8	4.52	1.31	0.98	25.84027365	2	1	0	0	2	3	2	2	1	0	0	1	2	55.34473018
607	155.3333333	86.66666667	0	1	71.70978782	1	1	1	449	3.243	329.601	86.39	5.7	6263	77.4	109.2494232	7	99.2	49.02299661	2	18	12	4	6.92	1.74	1.45	23.11111111	2	1	1	1	1	1	3	3	1	0	0	1	1	50.75348527
608	164.6666667	86	0	2	63.74537988	1	1	1	341	13.842	478.312	18.33	5.11	5155	19	32.58258485	10.2	113.7	43.96079058	1	16	12	7	5.45	1.06	1.68	22	2	1	0	1	1	1	2	3	1	0	1	1	1	44.40911293
